# Supplementary material for: Structural brain differences in school-aged children who are HIV-exposed uninfected
Source: BMC Med. 2025 Aug 26;23:496. doi: 10.1186/s12916-025-04332-3 (PMC12382074; doi:10.1186/s12916-025-04332-3)
Supplement: Supplementary file 3 — Additional file 3: Supplementary Tables S2–S3: Estimated differences in regional cortical measurements by exposure group. Supplementary Table S2. Estimated differences in cortical volume by exposure group. Supplementary Table S3. Estimated differences in cortical thickness by exposure group. [file 12916_2025_4332_MOESM3_ESM.csv]

subject	session	run	scan_date	scanner_version	scanned_on	best_of_subject	best_of_session	CIVET_QC	MAGeT_QC	missing_vals_in_striatum	missing_vals_in_thalamus	missing_vals_in_matt	lobeArea40mm_Left_Gyrus_Rectus	lobeArea40mm_Left_Olfactory_Cortex	lobeArea40mm_Left_Supeiror_frontal_gyrus_orbital_part	lobeArea40mm_Left_Superior_frontal_gyrus_medial_orbital	lobeArea40mm_Left_Middle_frontal_gyrus_orbital_part	lobeArea40mm_Left_Inferior_frontal_gyrus_orbital_part	lobeArea40mm_Left_Superior_frontal_gyrus_dorsolateral	lobeArea40mm_Left_Middle_frontal_gyrus	lobeArea40mm_Left_Inferior_frontal_gyrus_opercular_part	lobeArea40mm_Left_Inferior_frontal_gyrus_triangular_part	lobeArea40mm_Left_Superior_frontal_gyrus_medial	lobeArea40mm_Left_Supplementary_motor_area	lobeArea40mm_Left_Paracentral_lobule	lobeArea40mm_Left_Precentral_gyrus	lobeArea40mm_Left_Rolandic_operculum	lobeArea40mm_Left_Postcentral_gyrus	lobeArea40mm_Left_Superior_parietal_gyrus	lobeArea40mm_Left_Supramarginal_gyrus	lobeArea40mm_Left_Angular_gyrus	lobeArea40mm_Left_Precuneus	lobeArea40mm_Left_Superior_occipital_gyrus	lobeArea40mm_Left_Middle_occipital_gyrus	lobeArea40mm_Left_Inferior_occipital_gyrus	lobeArea40mm_Left_Calcarine_fissure_and_surrounding_cortex	lobeArea40mm_Left_Cuneus	lobeArea40mm_Left_Lingual_gyrus	lobeArea40mm_Left_Fusiform_gyrus	lobeArea40mm_Left_Heschl_gyrus	lobeArea40mm_Left_Superior_temporal_gyrus	lobeArea40mm_Left_Middle_temporal_gyrus	lobeArea40mm_Left_Inferior_temporal_gyrus	lobeArea40mm_Left_Temporal_pole_superior_temporal_gyrus	lobeArea40mm_Left_Temporal_pole_middle_temporal_gyrus	lobeArea40mm_Left_Parahippocampal_gyrus	lobeArea40mm_Left_Anterior_cingulate_and_paracingulate_gyri	lobeArea40mm_Left_Median_cingulate_and_paracingulate_gyri	lobeArea40mm_Left_Posterior_cingulate_gyrus
sub-KIND001	1	1	2023-02-11	Skyra	CHEO_Skyra	TRUE	TRUE	TRUE	TRUE	FALSE	FALSE	FALSE	1001.96	272.954	2263.05	1070.71	965.161	1955.12	4755.48	6440.3	1143.53	2544.05	3320.89	2009.16	2309.95	4561.15	1151.24	6001.06	5168.93	4301.3	3787.6	3957.37	2299.11	3382.75	1260.55	3246.21	2851.53	2270.11	3868.13	720.237	4792.06	3974.64	3151.63	1619.46	678.527	1533.29	1141.76	1730.79	663.447
sub-KIND002	1	1	2023-03-18	Skyra	CHEO_Skyra	TRUE	TRUE	FALSE	TRUE	FALSE	FALSE	FALSE	1077.79	226.193	2463.76	1003.43	980.307	1837.18	3251.83	4663.91	1089.59	2066.86	2368.42	1661.04	2158.04	3868.09	1129.94	4885.08	4362.56	3439.95	2863.14	3569.81	2102.75	3741.27	1437.99	2598	2139.68	1941.36	3167.22	600.137	4109.32	4235.65	3375.86	1426.71	604.251	1183.05	791.8	1599.72	668.387
sub-KIND003	1	1	2023-05-14	Skyra	CHEO_Skyra	TRUE	TRUE	FALSE	TRUE	FALSE	FALSE	FALSE	1094.22	268.729	2006.07	1263.94	829.511	1774	4747.2	7469.1	1407.13	2440.33	2812.79	2123.11	2906.03	6463.41	1584.6	6374.03	5576.49	4973.12	3696.16	3664.68	1491.29	3743.13	1318.5	3071.65	1827.18	2026.77	2055.49	1490.49	7928.16	6321.85	3001.96	1740.97	644.966	958.852	1023.81	1724.13	643.707
sub-KIND004	1	1	2023-05-14	Skyra	CHEO_Skyra	TRUE	TRUE	TRUE	TRUE	FALSE	FALSE	FALSE	1040.41	223.17	2150.78	1123.99	903.921	1857.88	4277.19	6525.8	1078.55	2288.45	2882.15	2604.4	2264.84	4303.1	1067.16	4994.47	4487.04	2995.96	2883.64	3839.08	2031.78	4101.05	1500.56	2899.47	2265.49	2020.56	3256.44	609.269	4464.63	5105	3382.66	1393.14	564.779	1422.82	967.256	1706.85	656.87
sub-KIND007	1	1	2023-09-23	Skyra	CHEO_Skyra	TRUE	TRUE	TRUE	TRUE	FALSE	FALSE	FALSE	1088.42	262.815	2482.53	1070.28	1190	2317.3	5191.12	5902.9	1233.21	2916.09	3462.05	2039.07	2128.56	4307.5	1264.61	5526.42	5042.94	3800.97	3929.16	4435.89	2144.24	4561.83	1832.95	3328.88	2814.3	2186.78	3519.4	651.989	5050.19	5486.06	3811.67	1768.11	733.07	1546.74	1121.09	1981.49	789.68
sub-KIND008	1	1	2023-09-24	Skyra	CHEO_Skyra	FALSE	FALSE	FALSE	TRUE	FALSE	FALSE	FALSE	1035.69	243.461	2517.25	1245.29	1088.16	1875.95	4769.17	6839.89	1447.29	2534.08	3437.22	2241.58	1763.46	5746.25	1554.79	4771.4	3267.56	3027	2365.31	3174.89	2214.35	4479.2	1851.33	3345.15	2623.1	2272.21	3894.89	781.259	5009.81	5428.68	4576.33	1654.13	706.662	1443.42	1084.38	1666.29	593.172
sub-KIND008	1	2	2023-09-24	Skyra	CHEO_Skyra	TRUE	TRUE	TRUE	TRUE	FALSE	FALSE	FALSE	1032.58	231.362	2430.35	1203.09	1070.57	1859.36	4741.91	6769.88	1404.51	2459.58	3554.23	2127.34	1701.76	5501.88	1460.1	4634.92	3130.02	2935.8	2401.61	3099.52	2172.9	4471.3	1825.43	3305.28	2559.7	2244.58	3838.44	658.849	4812.56	5392.17	4574.4	1642.72	698.182	1401.53	1140.71	1641.01	581.454
sub-KIND009	1	1	2023-09-24	Skyra	CHEO_Skyra	TRUE	TRUE	TRUE	TRUE	FALSE	FALSE	FALSE	953.578	198.191	1992.95	1085.71	763.792	1491.61	3787.97	5356.6	821.362	1649.93	2597.13	1922.64	1815.28	4265.15	927.145	4865.75	3396.09	2763.32	2483.75	2758.01	2427.64	5118.01	1683.92	2975.62	2316.59	1882.01	3000.91	588.81	4429.18	5112.64	3427.82	1397.76	579.146	1259.06	885.706	1330.16	437.104
sub-KIND009	1	2	2023-09-24	Skyra	CHEO_Skyra	FALSE	FALSE	FALSE	TRUE	FALSE	FALSE	FALSE	971.386	214.132	2028.97	1082.77	822.33	1497.28	2659.84	4176.23	713.832	1554.21	2097.07	1305.19	2008.11	4869.22	789.017	8900.94	3991.89	4303.67	3522.41	3057.63	2100.01	3966.08	1466.56	3216.75	2447.02	1888.83	2931.42	570.531	5363.89	5575.96	3382.86	1555.62	615.211	1259.61	876.883	1270.63	444.56
sub-SKC001	1	1	2020-01-21	Prisma	SickKids_Prisma	TRUE	TRUE	TRUE	TRUE	FALSE	FALSE	FALSE	1014.5	215.445	2224.61	1005.28	969.895	1860.08	4447.26	5708.59	1258.32	1961.67	2613.13	2088.26	2236.46	4401.12	1467.32	4521.62	3608.31	3302.49	3363.01	3591.83	2169.48	4122.44	1785.01	3566.78	2822.71	2129.57	3434.99	636.371	4735.96	5073.25	3548.15	1562.64	627.288	1341.14	778.446	1570.24	590.669
sub-SKC001	2	1	2022-03-14	Prisma	SickKids_Prisma	FALSE	FALSE	FALSE	TRUE	FALSE	FALSE	FALSE	974.272	224.569	2188.52	973.556	875.707	1841.51	3506.62	4269.33	639.671	1137.25	2093.57	1833.95	3560.34	7044.5	1128.42	10360.1	4841.69	6411.6	4163.87	3822.14	2119.01	4613.73	1447.57	3285.2	2625.64	2302.63	3205.88	843.07	5784.08	5918.02	3615.09	1177.33	518.479	1365.74	717.781	1513.92	582.174
sub-SKC001	2	2	2022-03-14	Prisma	SickKids_Prisma	FALSE	TRUE	TRUE	TRUE	FALSE	FALSE	FALSE	1012.7	216.95	2336.4	1032.37	995.141	1936.63	4806.01	5941.3	1280.68	2025.74	2879.62	2202.74	2367.66	4600.63	1499.19	4734.17	3721.93	3393.22	3458.47	3640.09	2234.99	4153.55	1786.26	3582.38	2869.29	2137.07	3578.43	682.405	4947.55	5231.3	3768.33	1564.83	636.839	1407.17	797.024	1617.13	609.44
sub-SKC002	1	1	2020-03-02	Prisma	SickKids_Prisma	TRUE	TRUE	TRUE	TRUE	FALSE	FALSE	FALSE	1058.99	244.189	2444.77	1196.11	1157.06	2184.51	5050.08	6984.41	1238.61	2410.11	3576.99	2333.61	2235.44	5383.21	1405.66	5958.89	4809.75	4155.54	3534.27	4076.03	2894.67	5150.93	1669.6	4158.21	3234.61	2533.35	3597.13	756.175	6405.83	5702.17	3804.48	1566.27	695.053	1404.59	1177.42	2089.31	724.712
sub-SKC002	2	1	2022-06-03	Prisma	SickKids_Prisma	FALSE	TRUE	TRUE	TRUE	FALSE	FALSE	FALSE	1057.16	271.711	2467.01	1149.83	1190.74	2285.76	5282.17	7242.14	1265.91	2476.32	3631.54	2484.35	2302.5	5537.22	1442.99	6103.52	4871.84	4241.32	3681.29	4106.36	2817.23	5194.67	1693.54	4094.38	3198	2617.78	3641.42	767.251	6531.27	5850.26	3826.79	1575.81	678.023	1489.57	1187.45	2187.05	745.466
sub-SKC003	1	1	2020-09-16	Prisma	SickKids_Prisma	FALSE	TRUE	FALSE	TRUE	FALSE	FALSE	FALSE	1399.5	302.742	2781.38	1536.99	1123.26	2241.86	5066.4	7866.02	1305.27	2512.15	3741.8	2269.29	2291.38	5210.91	1488.47	5348.59	4384.85	3288.5	3745.24	3896.59	2445.64	5066.75	2114.95	4106.63	3207.86	2614.56	4202.09	769.687	5459.38	5981.06	4643.14	1570.64	611.222	1587.37	1475.32	2024.95	793.414
sub-SKC003	2	1	2022-10-24	Prisma	SickKids_Prisma	FALSE	FALSE	FALSE	TRUE	FALSE	FALSE	FALSE	1385.61	315.196	2903.06	1452.44	1251.01	2418.48	5317.94	8483.71	1302.46	2619.54	3666.72	2260.87	2358.4	5468.26	1489.22	6602.43	3918.73	3392.48	3157.99	3743.81	2319.21	4854.03	2094.07	4068.59	3069.43	2618.4	4242.33	773.807	5422.74	5812.6	4755.32	1664.33	697.729	1629.31	1430.22	1997.95	774.618
sub-SKC003	2	2	2022-10-24	Prisma	SickKids_Prisma	TRUE	TRUE	TRUE	TRUE	FALSE	FALSE	FALSE	1371.02	300.109	2778.13	1536.6	1109.94	2197.8	5188.98	8097.06	1341.99	2599.75	3868.09	2343.54	2221.81	5248.75	1505.64	5327.28	4361.06	3240.49	3423.43	3919.8	2465.74	4867.6	2107.44	4249.04	3229.05	2671.72	4212.41	758.446	5326.33	5776.37	4744.52	1559.93	599.317	1507.96	1524.94	2082.7	804.389
sub-SKC004	1	1	2020-10-01	Prisma	SickKids_Prisma	TRUE	TRUE	TRUE	TRUE	FALSE	FALSE	FALSE	1041.9	234.227	2106.4	1071.95	940.197	1895.26	4514.09	6249.58	1069.02	2253.95	3056.28	2375.33	2252.22	4164.66	1211.2	5835.63	4395.38	3729.84	3371.68	3701.42	2066.48	4206.41	1491.88	3518.68	2491.7	2520.29	3090.78	727.645	4666.26	4489.5	3275.44	1370.84	571.264	1437.69	1010.35	1664.84	639.443
sub-SKC004	2	1	2022-10-17	Prisma	SickKids_Prisma	FALSE	FALSE	FALSE	TRUE	FALSE	FALSE	FALSE	993.824	284.912	1963.31	970.753	810.419	1890.9	4617.8	6565.26	1284.51	2214.44	2871.26	2066.28	2379.14	4725.88	1772.92	6384.46	3486.59	4719.63	3309.05	4009.97	2142.62	4381.69	1430.9	3223.75	2431.08	2432.86	3281.92	1029.66	5352.53	4813.32	3356.74	1720.31	655.82	1958.26	899.056	1684.3	705.879
sub-SKC004	2	2	2022-10-17	Prisma	SickKids_Prisma	FALSE	TRUE	TRUE	TRUE	FALSE	FALSE	FALSE	1085.37	240.21	2174.73	1118.09	944.476	1942.85	4498.4	6254.14	1042.73	2239.12	3035.78	2406.46	2121.25	4235.01	1174.24	5255.39	4652.9	3900.14	3814.32	3710.45	2195.71	4249.24	1405.38	3608.95	2537.66	2550.63	3041.4	735.402	4624.25	4486.45	3235.67	1366.83	561.262	1423.73	1035.19	1726.55	685.55
sub-SKC005	1	1	2020-10-26	Prisma	SickKids_Prisma	FALSE	FALSE	FALSE	TRUE	FALSE	FALSE	FALSE	770.721	203.032	1799.12	809.584	738.805	1655.37	2918.42	4525.54	869.951	2138.68	2372.84	1525.12	2818.33	3265.31	937.075	5467.93	5749.89	3616.23	3379	4257.91	2474.93	4176.32	1468.23	3331.38	2470.46	2146.43	3317.58	612.635	4688.32	4802.01	3760.27	1466.37	620.454	1491.37	752.408	1590.17	716.61
sub-SKC005	1	2	2020-10-26	Prisma	SickKids_Prisma	TRUE	TRUE	TRUE	TRUE	FALSE	FALSE	FALSE	826.742	198.35	1735.55	854.14	704.149	1531.11	3491.18	5980.22	1003.41	2152.23	2506.66	1885.91	2217.4	3941.79	1072.35	4439.11	4213.52	3021.59	3038.41	3756.21	2137.18	3911.49	1490.45	3180.92	2331.33	2094.63	3252.64	600.771	4516.67	4671.66	3613.05	1363.24	572.226	1410.37	839.548	1614.62	701.128
sub-SKC006	1	1	2020-11-02	Prisma	SickKids_Prisma	FALSE	FALSE	FALSE	TRUE	FALSE	FALSE	FALSE	1217.95	283.105	2406.97	1161.21	979.795	2146.27	3819.99	7434.27	1604.03	2475.82	2565.17	1957.97	2478.78	7865.29	1861.45	5452.87	3201.55	3626.55	2369.52	3835.67	1814.54	3249.22	1512.47	3553.3	2946.65	2529.77	3569.12	1171.02	6104.2	5333.83	3963.53	2492.45	959.933	1486.96	1031.88	1646.76	686.72
sub-SKC006	1	2	2020-11-02	Prisma	SickKids_Prisma	TRUE	TRUE	TRUE	TRUE	FALSE	FALSE	FALSE	1145.07	261.91	2487.58	1202.65	1082.22	2077.89	4563.29	6877.61	1315.92	2518.66	3405.3	2209.04	2310	4756.74	1509.66	5121.23	3881.28	3399.18	3284.77	3980.95	2438.78	4241.8	1476.14	4049.33	3283.49	2621.5	3684.43	638.034	5041.37	6119.61	4547.87	1679.04	733.964	1514.87	1198.94	1645.71	689.274
sub-SKC006	2	1	2022-11-16	Prisma	SickKids_Prisma	FALSE	TRUE	FALSE	TRUE	FALSE	FALSE	FALSE	1317.42	306.011	2760.5	1319.61	1074.05	2186.92	5036.96	7196.7	1342.12	2521.05	3721.19	2484.26	2049.61	4674.48	1510.26	5167.87	3945.39	3547.62	3342.76	4097.7	2442.45	4575.37	1527.93	4257.65	3278.55	2649.4	3642.62	655.983	5178.46	6297.77	4607.85	1760.32	776.717	1615.63	1342.42	1740.39	717.707
sub-SKC007	1	1	2020-11-27	Prisma	SickKids_Prisma	TRUE	TRUE	TRUE	TRUE	FALSE	FALSE	FALSE	1109.9	240.994	2314.79	1203.82	947.433	1844.99	4566.12	5846.83	1268.38	2825.89	2935.92	2291.4	2096.32	4691.49	1232.79	5369.05	4355.86	4059.52	4191.96	3710.92	2398.8	4497.02	1704.87	4562.16	2838.18	3074.75	3460.26	667.944	5551.43	5673.56	3653.59	1453.52	596.785	1391.26	1050.69	1753.3	677.318
sub-SKC007	1	2	2020-11-27	Prisma	SickKids_Prisma	FALSE	FALSE	TRUE	TRUE	FALSE	FALSE	FALSE	1112.16	240.609	2332.76	1261.47	944.972	1822.13	4661.89	5824.55	1298.29	2839.32	3111.13	2353.1	2156.85	4690.78	1257.87	5356.64	4389.91	4061.13	4224.94	3839.89	2288.93	4367.21	1680.06	4324.12	3219.4	3116.91	3391.42	662.885	5495.56	5663.71	3636.95	1431.7	581.12	1387.25	1047.71	1732.94	669.267
sub-SKC007	2	1	2023-03-15	Prisma	SickKids_Prisma	FALSE	TRUE	TRUE	TRUE	FALSE	FALSE	FALSE	1112.09	246.352	2326.03	1214.48	956.294	1875	4676.1	5820.92	1302.51	2845.9	3178.71	2399.15	2169.67	4773.59	1256.05	5428.93	4476.59	4080.21	4248.05	3796.27	2401.82	4627.53	1814	4313.18	2989.11	3016.14	3459.85	653.791	5458.5	5626.71	3662.68	1471.39	601.057	1379.96	1102.13	1797.97	685.292
sub-SKC008	1	1	2020-12-07	Prisma	SickKids_Prisma	FALSE	FALSE	FALSE	TRUE	FALSE	FALSE	FALSE	1101.55	245.728	2399.73	1229.44	1037.21	2195.9	5829.76	8168.97	1420.18	3114.78	3736.53	2840.54	2515.61	5102.89	1490.1	6793.11	4140.21	4692.72	3450.09	4537.94	2230.35	4046.06	1533.16	3587.26	2897.79	2307.75	3968.73	819.421	5622.54	5453.34	4534.98	1727.4	784.975	1566.77	1090.59	1803.86	734.409
sub-SKC008	1	2	2020-12-07	Prisma	SickKids_Prisma	FALSE	FALSE	FALSE	TRUE	FALSE	FALSE	FALSE	1106.68	261.516	2402.28	1272.86	1015.48	2016.93	5016.25	4531.06	1086.73	2041.76	4007.09	2321.14	3362.58	5780.73	1481.37	9001.17	6609.49	4886.06	3755.79	4673.68	2607.44	4182.6	1503.5	3023.99	2622.3	2230.43	4120.29	815.673	5536.73	5530.68	4600.47	1743.26	860.092	1674.96	1097.87	1722.53	688.898
sub-SKC008	1	3	2020-12-07	Prisma	SickKids_Prisma	TRUE	TRUE	TRUE	TRUE	FALSE	FALSE	FALSE	1085.82	247.236	2473.23	1322.61	1126.49	2186.73	5465.03	7571.7	1362.68	3213.53	3941.67	2769.83	2412.55	4681.29	1457.89	6208.35	4754.15	4631.35	3451.94	4488.75	2294.49	4013.01	1596.74	3463.45	2766.5	2252.2	3959.65	803.28	5413.84	5466.05	4583.92	1676.82	769.839	1467.11	1123.08	1783.09	732.055
sub-SKC008	2	1	2023-05-12	Prisma	SickKids_Prisma	FALSE	TRUE	TRUE	TRUE	FALSE	FALSE	FALSE	1140.37	260.368	2536.86	1348.58	1137.44	2214.68	5717.75	7828.75	1391.44	3240.33	4001.94	2914.1	2579.6	4936.17	1479.54	6486.64	4658.62	4747.01	3422.58	4496.04	2225.1	3930.42	1590.25	3493.03	2758.42	2326.82	4031.46	818.275	5516.1	5531.79	4594.49	1708.1	782.45	1517.8	1148.35	1852.93	734.028
sub-SKC009	1	1	2021-01-21	Prisma	SickKids_Prisma	TRUE	TRUE	TRUE	TRUE	FALSE	FALSE	FALSE	1111.08	236.798	2308.94	1139.4	937.597	1899.64	4945.1	6413.46	1130.15	2317.01	3187.45	2581.41	1993.34	4401.49	1205.5	4687.33	3803.25	2806.96	2646.68	3385.33	2312.86	5031.12	1886.56	3797.44	2876.98	2586.16	3381.63	696.75	4836.06	4687.65	3232.28	1489	590.052	1239.44	920.82	1906.15	533.934
sub-SKC009	1	2	2021-01-21	Prisma	SickKids_Prisma	FALSE	FALSE	TRUE	TRUE	FALSE	FALSE	FALSE	1079.51	230.641	2283.47	1103.74	918.743	1875.35	4974.46	6386.17	1139.2	2331.2	3158.96	2563.11	1993.09	4436.34	1219.79	4670.18	3806.32	2814.13	2623.53	3370.43	2325.11	5048.24	1919.47	3667.18	2943.32	2576.91	3435.75	710.466	4865.52	4758.75	3296.44	1503.37	611.915	1274.68	901.051	1889.05	528.921
sub-SKC010	1	1	2021-02-02	Prisma	SickKids_Prisma	FALSE	FALSE	FALSE	TRUE	FALSE	FALSE	FALSE	1054.94	231.42	2125.34	1079.99	751.841	1792.69	4617.01	7515.12	1101.65	2255.68	2617.89	2370.95	1968.61	6548.36	1283.43	3749.88	2557.9	2876.18	2263.21	3092.44	1953.54	3126.64	1243.55	2930.33	2288.25	2123.65	3205.47	649.334	4767.18	4853.61	3301.35	1542.75	664.893	1481.83	777.22	1505.63	549.169
sub-SKC010	1	2	2021-02-02	Prisma	SickKids_Prisma	FALSE	TRUE	TRUE	TRUE	FALSE	FALSE	FALSE	1092.87	232.034	2089.79	1106.44	776.403	1765.63	4209.84	6475.53	1030.15	2211.34	2643.01	2318.84	2002.5	4388.17	1202.57	4596.67	3425.27	3307.2	2633.15	3243.84	2082.51	3482.58	1246.44	2938.54	2283.9	2130.28	3235.14	671.217	4634.29	4408.33	3159.38	1628.31	705.485	1498.89	774.405	1543.97	559.951
sub-SKC010	2	1	2023-06-20	Prisma	SickKids_Prisma	TRUE	TRUE	TRUE	TRUE	FALSE	FALSE	FALSE	1044.79	217.277	2172.48	1091.39	791.029	1738.31	4534.67	6708.4	1078.71	2163.34	2784.97	2438.05	2196.36	4691.81	1237.2	4930.62	3596.05	3448.44	2848.97	3369.78	2221.1	3627.03	1275.5	3056.11	2434.74	2230.42	3242.81	651.009	4764.57	5002.05	3296.37	1483.02	637.095	1363.09	800.072	1569.28	566.221
sub-SKC010	2	2	2023-06-20	Prisma	SickKids_Prisma	FALSE	FALSE	TRUE	NA	FALSE	FALSE	NA	1049.15	219.503	2174.25	1058.92	775.295	1701.58	4455.73	6491.61	1055.45	2108.09	2819.24	2392.37	2108.54	4498.08	1225.14	4717.8	3469.69	3417.57	2770.44	3341.28	2164.76	3620.98	1304.04	3072.09	2400.89	2191.81	3211.67	645.871	4694.3	4802.85	3312.09	1544.5	690.381	1376.93	804.644	1582.18	575.42
sub-SKC012	1	1	2021-03-18	Prisma	SickKids_Prisma	FALSE	TRUE	TRUE	TRUE	FALSE	FALSE	FALSE	1050.28	255.134	2248.27	1050.6	909.974	1897.16	4764.49	6215.09	1260.29	2706.96	3405.75	2752.86	1993.19	4068.91	1358.73	5064.28	3098.16	4099.21	2274.85	3793.93	1884.18	3198.97	1346.54	2861.89	2233.39	2063.43	3563.52	796.014	5238.92	4803.23	3968	1483.09	589.49	1422.97	1185.93	1947.91	746.387
sub-SKC012	2	1	2023-05-24	Prisma	SickKids_Prisma	FALSE	FALSE	TRUE	TRUE	FALSE	FALSE	FALSE	1080.95	252.962	2520.02	1225.64	1098.3	2102.09	5020.03	6332.76	1219.98	2761.23	3730.23	2348.52	2054.81	4324.42	1319.75	5318.57	3140.8	4246.02	2322.28	3848.41	1950.6	3122.24	1324.19	3036.43	2317.72	2138.41	3642.08	778.952	5220.39	4840.71	4031.83	1538.12	626.181	1425.24	1222.6	1877.26	752.739
sub-SKC012	2	2	2023-05-24	Prisma	SickKids_Prisma	TRUE	TRUE	TRUE	TRUE	FALSE	FALSE	FALSE	1045.5	253.905	2122.7	1008.28	817.219	1900.62	4885.05	6698.64	1226.19	2798.34	3240.88	2846.24	2051.61	4081.29	1317.97	5061.8	3115.6	4009.95	2243.34	3765.36	1849.86	3275.57	1273.52	2779.19	2190.55	2073.45	3498.3	768.743	5139.36	4878.74	3976.26	1507.65	601.725	1398.68	1194.18	2013.91	751.718
sub-SKC013	1	1	2021-04-21	Prisma	SickKids_Prisma	TRUE	TRUE	TRUE	TRUE	FALSE	FALSE	FALSE	1111.54	236.461	2494.24	1171.98	1063.86	2005.92	4613.89	6265.53	1413.44	2615.74	3157.55	2521.4	2302.06	4263.04	1256.59	5229.12	4609.82	4144.75	3437.72	4067.53	2194.12	3612.26	1475.02	3567.48	2753.5	2287.62	4243.99	646.541	5122.51	4648.28	3644.65	1779.25	749.013	1715.97	950.645	1873.01	652.599
sub-SKC013	2	1	2023-08-30	Prisma	SickKids_Prisma	FALSE	FALSE	FALSE	TRUE	FALSE	FALSE	FALSE	1150.03	264.039	2678.09	1209.41	1244.9	2140.46	4587.92	7268.29	1377.34	2829.09	2947.54	2469.45	2726.49	5288.3	1200.4	6513.79	4206.7	4428.26	3720.9	3775.69	2516.01	4315.1	1658.67	3719.1	2795.98	2190.9	3430.24	611.504	5325.55	5377.38	4039.12	1899.59	742.579	1683.33	943.609	1871.07	612.399
sub-SKC013	2	2	2023-08-30	Prisma	SickKids_Prisma	FALSE	TRUE	FALSE	TRUE	FALSE	FALSE	FALSE	1165.85	250.829	2595.45	1200.69	1123.28	2061.74	4810.85	6401.79	1407.19	2670.51	3147.31	2622.82	2412.53	4375.04	1199.98	5351.58	4487.79	4411.51	3716.61	3902.02	2593.93	3905.75	1469.03	3747.63	3055.17	2207.48	3775.97	590.734	5069.49	4869.9	3830.94	1761.46	682.439	1647.58	981.411	1887.81	605.139
sub-SKC014	1	1	2021-04-22	Prisma	SickKids_Prisma	TRUE	TRUE	TRUE	TRUE	FALSE	FALSE	FALSE	965.564	240.863	2107.23	1098.82	929.864	1966.9	4584.4	7170.98	1307.87	2641.65	3524.06	2159.72	2103.52	4329.12	1451.18	4785.28	4262.93	3961.62	3455.15	3586.17	2059.5	3749.16	1578.12	3017.24	2416.04	2012.99	3670.38	800.912	5746.82	5784.48	4181.92	1704.67	646.28	1430.07	1479.36	1837.55	649.776
sub-SKC014	2	1	2023-07-18	Prisma	SickKids_Prisma	FALSE	TRUE	TRUE	TRUE	FALSE	FALSE	FALSE	987.934	248.555	2126.72	1090.33	901.864	1939.63	4565.04	7109.72	1324.99	2556.48	3534.65	2288.18	2150.14	4430.76	1460.29	4905.65	4340.77	3970.7	3449.93	3685.14	2085.93	3769.29	1577.88	3031.3	2472.24	1979.81	3729.5	803.726	5672.28	5750.83	4302.36	1608.51	617.89	1441.63	1484.34	1872.33	669.154
sub-SKC014	2	2	2023-07-18	Prisma	SickKids_Prisma	FALSE	FALSE	TRUE	TRUE	FALSE	FALSE	FALSE	963.108	239.141	2115.66	1099.57	934.252	1968.01	4695.93	7005.55	1279.35	2720.05	3565.4	2249.85	2141.78	4298.89	1440.45	4843.78	4363.47	3971.47	3476.11	3696.56	2048.87	3545.96	1525.05	3040.7	2430.94	2024.83	3789.71	801.309	5736.29	5739.17	4222.2	1702.57	662.336	1439.68	1498.36	1857.6	664.364
sub-SKC015	1	1	2021-04-30	Prisma	SickKids_Prisma	TRUE	TRUE	TRUE	TRUE	FALSE	FALSE	FALSE	1097.23	245.1	2468.35	1297.85	1132.28	2220.05	4339.05	6247.83	1252.88	2861.1	3355.36	2266.5	2431.69	4015.04	1179.21	4561.88	4228.87	2960.6	3191.79	3606.12	2122.26	4420.85	1399.49	3387.94	2606.8	2265.03	2947.69	589.624	4312.43	4640.58	3078.89	1838.44	781.523	1444.96	1181.51	1867.78	643.549
sub-SKC015	2	1	2023-07-18	Prisma	SickKids_Prisma	FALSE	TRUE	TRUE	TRUE	FALSE	FALSE	FALSE	1143.58	253.434	2557.21	1336.93	1135.5	2272.19	4413.34	6356.12	1265.89	2896.8	3356.88	2324.5	2501.25	4118.84	1182.48	4661.07	4173.95	2959.83	3128.81	3539.87	2108.43	4406.64	1461.36	3362.18	2587.95	2188.07	3006.55	599.209	4304.59	4699.57	3366	1639.43	669.171	1348.9	1200.25	1934.04	661.023
sub-SKC016	1	1	2021-05-17	Prisma	SickKids_Prisma	TRUE	TRUE	TRUE	TRUE	FALSE	FALSE	FALSE	849.36	196.65	1842.97	870.573	706.555	1467.7	3935.86	5409	922.962	2079.35	2344.62	2012.08	1848.68	3712.23	893.403	4133.71	3215.29	2752.74	2290.76	2963.8	1737.65	2964.26	1293.83	3141.11	2301.94	2034.97	2763.15	636.446	4440.07	3801.3	2720.56	1200.73	493.382	1369.27	765.482	1359.68	490.053
sub-SKC016	2	1	2023-08-14	Prisma	SickKids_Prisma	FALSE	TRUE	TRUE	TRUE	FALSE	FALSE	FALSE	910.018	209.534	1934.09	900.637	719.956	1502.87	3970.64	5519.08	929.404	2111.95	2327.79	2025.4	1854.31	3760.18	892.135	4096.99	3201.41	2702.7	2293.96	2932.01	1711.98	3007.5	1276.35	3182.75	2330.07	2034.45	2682.6	635.013	4588.21	4100.33	2431.18	1242.83	500.288	1385.51	763.946	1341.42	471.051
sub-SKC017	1	1	2021-06-09	Prisma	SickKids_Prisma	TRUE	TRUE	TRUE	TRUE	FALSE	FALSE	FALSE	990.451	221.115	1932.01	1029.6	740.698	1612.98	3990.48	5558.88	1061.14	2174.98	2871.84	2102.23	2211.46	3885.49	1072.53	4646.89	3528.14	3183.04	2376.24	3690.88	2000.64	3881.24	1636.6	3208.78	2397.54	2082.68	3207.22	597.879	4401.38	4627.1	3385.96	1423.53	608.74	1368.42	904.981	1650.73	711.271
sub-SKC017	2	1	2023-10-13	Prisma	SickKids_Prisma	FALSE	TRUE	TRUE	TRUE	FALSE	FALSE	FALSE	1022.92	227.712	1901.13	1002.81	670.692	1650.38	4074.4	5706.62	1075.76	2296.88	2888.27	2200.98	2304.68	3971.53	1085.19	4735.22	3692.23	3203.45	2431.13	3830.14	1963.06	3879.65	1659.34	3202.54	2372.51	2064.22	3275.99	598.274	4445.65	4711.18	3500.48	1436.41	611.717	1383.92	911.947	1706.57	732.398
sub-SKC018	1	1	2021-06-18	Prisma	SickKids_Prisma	TRUE	TRUE	FALSE	TRUE	FALSE	FALSE	FALSE	931.962	211.436	2069.09	888.452	941.653	1793.98	4544.76	5051.87	893.839	2113.05	2669.18	2352.91	2368.86	4238.53	1034.32	5765.38	3372.29	3463.48	2652.77	2809.4	2120.67	3525.12	1457.49	2583.59	1945.23	1795.59	3070.28	664.464	5160.51	4755.46	2921.58	1120.26	441.546	1386.76	759.121	1412.89	500.528
sub-SKC018	1	2	2021-06-18	Prisma	SickKids_Prisma	FALSE	FALSE	FALSE	TRUE	FALSE	FALSE	FALSE	1118.95	267.234	2321.54	1066.95	1051.16	2062.66	3180.6	4454.86	1190.01	2605.32	2015.18	1917.11	2884.11	4053.7	1353.64	5360.15	3392.88	3788.91	2074.27	2905.01	2149.39	3329	866.998	2177.12	1967.25	1217.22	2198.7	1009.58	5128.32	5803.39	3988.66	2394.37	1074.87	1618.07	784.932	1418.32	523.379
sub-SKC019	1	1	2021-06-24	Prisma	SickKids_Prisma	TRUE	TRUE	TRUE	TRUE	FALSE	FALSE	FALSE	978.071	199.749	2334.78	1114.21	1089.37	1985.52	4264.05	5538.42	1150.01	2410.96	3028.53	2141.81	2199.82	4458.16	1194.08	5557.83	3319.89	3680	2337.28	3296.69	2123.8	3403.93	1265.76	3252.85	2751.2	2222.35	3335.26	649.25	4429.14	4241.36	3224.42	1595.66	720.615	1514.26	816.703	1474.44	521.022
sub-SKC019	2	1	2023-11-24	Prisma	SickKids_Prisma	FALSE	FALSE	FALSE	TRUE	FALSE	FALSE	FALSE	1052.42	220.684	2506.1	1248.69	1201.29	2157.48	5621.93	8111.04	1241.92	2614.3	3408.83	2461.28	1724.68	5634.22	1298.53	4541.75	2991.49	2834.21	2412.95	3182.45	2214.63	3360.17	1302.19	3464.75	2946.53	2319.18	3351.75	688.191	4692.89	4594.15	3449.57	1672.07	766.142	1549.13	860.414	1491.48	531.387
sub-SKC019	2	2	2023-11-24	Prisma	SickKids_Prisma	FALSE	TRUE	FALSE	TRUE	FALSE	FALSE	FALSE	1033.33	210.076	2443.26	1093.12	1131.76	2253.61	4622.99	5805.34	1151.21	2394.64	3113.11	2331.27	2342.93	4781.08	1218.21	6053.1	3455.49	3912.09	2370.82	3286.33	2123.29	3377.89	1270.93	3317.22	2791.89	2227.56	3271.29	675.849	4584.34	4283.65	3224.58	1712.02	793.864	1522.47	826.606	1507.81	529.859
sub-SKC020	1	1	2021-06-25	Prisma	SickKids_Prisma	TRUE	TRUE	TRUE	TRUE	FALSE	FALSE	FALSE	1032.26	232.303	2065.4	1005.35	822.487	1735.08	3919.42	5820.6	1031.77	2095.23	2739.42	1990.93	2078.1	4057.79	1140.8	4614.11	4823.25	2844.77	3307.49	3526.95	1896.65	4377.26	1372.22	2884.9	2153.3	2014.76	3107.82	678.422	4902.63	5261.85	3225.09	1377.74	565.675	1351.12	796.89	1693.74	677.485
sub-SKC021	1	1	2021-06-28	Prisma	SickKids_Prisma	FALSE	FALSE	TRUE	TRUE	FALSE	FALSE	FALSE	930.341	214.993	1943	1078.09	812.874	1758.93	4176.96	5982.09	1196.59	2798.61	2590.95	2267.71	2299.66	5097.07	1140.17	5400.31	3934.65	3639.7	3314.19	3720.29	1975.52	4134.43	1623.81	2745.23	2281.66	1867.36	3481.18	682.465	5451.42	5144.27	3660.16	1471.75	625.776	1416.91	837.436	1643.19	681.225
sub-SKC021	1	2	2021-06-28	Prisma	SickKids_Prisma	TRUE	TRUE	TRUE	TRUE	FALSE	FALSE	FALSE	952.947	217.308	1929.94	1052.29	753.799	1691.87	3968.73	6279.73	1229.42	2753.39	2535.32	2071.16	2222.1	4292.91	1140.1	5023.65	3610.98	3488.31	3187.33	3640.07	1930.56	4033.73	1612.58	2805.98	2227.97	1893.17	3440.74	644.306	5032.44	4885.63	3509.13	1424.04	657.03	1428.85	878.036	1625.17	692.118
sub-SKC022	1	1	2021-06-29	Prisma	SickKids_Prisma	TRUE	TRUE	TRUE	TRUE	FALSE	FALSE	FALSE	941.139	205.985	2100.17	1010.78	903.799	1837.52	4912.77	6531.66	1066.32	2409.92	2987.1	2281.01	1956.81	4071.38	1052.48	4441.1	4041.67	2968.47	2736.62	3503.13	2114.39	4190.1	1437.52	3254.23	2443.75	2400.77	3114.4	685.656	4720.44	4748.28	3389.93	1452.08	611.052	1290.77	907.686	1633.84	637.962
sub-SKC023	2	1	2023-06-06	Prisma	SickKids_Prisma	TRUE	TRUE	TRUE	TRUE	FALSE	FALSE	FALSE	938.223	234.195	2056.23	1030.54	863.527	1953.4	4365.62	6862.08	1232.13	2937.03	3154.25	2061.31	2276.58	4552.63	1171.93	5100.97	4245.94	3395.96	2748.77	3478.8	1959.37	3551.3	1395.7	3506.44	2578.23	2230.84	3174.65	627.191	4458.81	4073.49	2821.48	1337.64	563.433	1374.49	1073.21	1611.09	580.831
sub-SKC025	1	1	2021-08-04	Prisma	SickKids_Prisma	FALSE	FALSE	FALSE	TRUE	FALSE	FALSE	FALSE	1015.38	219.273	2147.81	1046.04	900.05	1784.95	4262.06	6183.23	981.808	2216.54	3003.11	2220.3	1895.14	3660.33	1759.89	5079.41	3320.76	3591.14	2752.83	3557.39	2499.33	4340.59	1715.22	3124.45	2624.96	2132.38	2987.53	976.022	4756.35	4956.18	3084.92	1313.74	526.518	1233.27	856.71	1606.44	650.588
sub-SKC025	1	2	2021-08-04	Prisma	SickKids_Prisma	TRUE	TRUE	TRUE	TRUE	FALSE	FALSE	FALSE	952.892	200.229	2231.69	1080.07	1185.56	1929.4	3822.25	5372.97	1017.59	2283.09	2964.66	2264.48	2040.11	3714.96	1064.81	4368.41	3949	2809.28	2854.46	3702.28	2178.31	3994.3	1568.48	3592.21	2756.83	2206.55	2933.2	566.205	3912.5	4049.2	2788.72	1411.03	627.858	1213.77	869.135	1660.2	659.315
sub-SKC026	1	1	2021-08-04	Prisma	SickKids_Prisma	FALSE	FALSE	FALSE	TRUE	FALSE	FALSE	FALSE	956.03	237.946	2260.28	973.961	954.264	2058.6	4937.6	7341.63	1037.78	2459.89	2996.44	1980.94	2699.01	6287.89	1232.71	5729.81	3319.67	2683.36	2530.74	3665.91	2008.94	4001.62	1511.65	3577.32	2430.5	2508.73	3139.26	855.997	5036.6	4991.66	3473.44	1525.74	701.883	1558.43	931.906	1587.22	659.068
sub-SKC026	1	2	2021-08-04	Prisma	SickKids_Prisma	TRUE	TRUE	TRUE	TRUE	FALSE	FALSE	FALSE	931.283	226.783	2099.13	1025.17	910.307	1921.41	4201.21	6040.79	921.901	2258.06	2881.18	1843.86	2216.8	3654.06	1064.57	4254.24	4182.53	3233.52	2854.15	3924.6	2262.11	4216.62	1506.22	3613.41	2484.59	2550.43	3173.86	593.664	4553.19	4833.93	3340.14	1490.48	658.411	1449.27	1063.8	1547.91	700.877
sub-SKC027	1	1	2021-08-25	Prisma	SickKids_Prisma	TRUE	TRUE	TRUE	TRUE	FALSE	FALSE	FALSE	1145.08	229.053	2368.73	1283.39	1091.38	2006.86	3789.8	6234.28	1122.97	2339.36	2778.74	1951.67	1835.82	4248.91	1158.86	4873.07	3391.15	3267.68	2544.43	3272.94	2294.74	3850.95	1235.81	3110.05	2454.63	1996.98	2774.98	647.995	4356.03	4467.98	3209.24	1424.15	609.281	1347.03	914.677	1459.83	551.139
sub-SKC027	1	2	2021-08-25	Prisma	SickKids_Prisma	FALSE	FALSE	FALSE	TRUE	FALSE	FALSE	FALSE	1204.37	272.991	2379.42	1250.06	1064.59	2243.16	5801.46	7489.43	1110.82	2369.97	3183.1	2814.29	3558.31	6973.9	1204.08	6427.54	3527.93	2820.19	1861	3326.98	1165.11	2250.58	828.447	2208.03	1629.03	1553.97	2490.59	689.58	3743.54	2562.14	2062.55	1448.88	537.657	1364.22	907.541	1866.13	623.92
sub-SKC027	1	3	2021-08-25	Prisma	SickKids_Prisma	FALSE	FALSE	FALSE	TRUE	FALSE	FALSE	FALSE	1253.52	265.403	2572.6	1292.32	1142.53	2181.81	3930.06	6408.55	1148	2416.62	2509.65	1988.93	2142.05	4518.15	1192.04	5501.49	4759.49	3357.55	2732.37	3256.24	2045.35	3666.45	1176.22	2711.89	1901.71	1881.96	2771.38	671.639	4484.73	4743.36	3357.29	1400.39	587.754	1354.7	853.758	1528.72	524.737
sub-SKC028	1	1	2021-09-08	Prisma	SickKids_Prisma	TRUE	TRUE	TRUE	TRUE	FALSE	FALSE	FALSE	1008.97	238.557	2407.24	1220.59	1087.89	1974.74	4466.62	6412.05	1314.69	3068.01	3418.75	2116.32	2132	3973.64	1252.95	4930.26	5467.83	3253.18	3985.2	4201.53	2037	4156.78	1703.62	3148.79	2439.61	2516.59	3910.91	619.174	4785.07	5340.66	3931.06	1853.97	761.273	1543.25	1128.05	1713.33	647.726
sub-SKC029	1	1	2021-09-29	Prisma	SickKids_Prisma	TRUE	TRUE	TRUE	TRUE	FALSE	FALSE	FALSE	1090.34	248.933	2176.7	1043.8	960.027	1953.85	4257.95	6270.16	989.114	2074.69	3162.69	2186.54	2292.48	4379.49	1122.73	4818.91	3868.52	3478.89	2830.49	3971.47	2175.18	4323.21	1461.94	3820.41	2756.44	2444.21	3233.31	794.19	5138.88	4699.33	3115.59	1348.58	514.185	1277.04	1064.39	1671.5	596.442
sub-SKC030	1	1	2021-10-20	Prisma	SickKids_Prisma	FALSE	TRUE	FALSE	TRUE	FALSE	FALSE	FALSE	1014.59	238.209	2143.46	1087.99	885.187	1702.7	4665.68	7402.58	1363.18	2610.08	2649.14	2154.47	1937.95	4663.02	1377.63	6212.2	3570.5	4507.84	2985.86	2903.12	1908.35	3464.39	1305.17	3147.84	2298.56	1978.4	3245.57	845.783	5029.32	4581.98	3564.11	1224.84	552.054	1410.65	804.833	1589.58	544.438
sub-SKC030	1	2	2021-10-20	Prisma	SickKids_Prisma	FALSE	FALSE	FALSE	TRUE	FALSE	FALSE	FALSE	995.209	215.614	2211.68	1073.21	918.601	1731.71	4216.94	6656.98	999.037	1910.5	2370.03	1985.37	2115.38	7552.56	1364.71	7181.15	3245.7	4718.1	2444.17	3013.03	1822.38	2866.87	980.004	2708.52	2317.31	1710.65	2454.23	835.846	6130.67	6651.54	4103.36	1380.31	620.882	1151.68	837.561	1554.83	560.437
sub-SKC030	2	1	2024-01-12	Prisma	SickKids_Prisma	TRUE	TRUE	TRUE	TRUE	FALSE	FALSE	FALSE	941.368	212.216	2184.67	928.06	828.57	1731.1	4711.34	6677.31	1247.24	2620.78	2973.25	2131.73	1901.61	4023.39	1207.01	4600.49	3478.79	3426.64	2733.21	3062.18	1803	3241.27	1172.25	3114.57	2341.26	1982.28	3101.02	690.204	4439.16	4102.56	3257.04	1411.82	593.721	1339.34	929.842	1685.8	550.762
sub-SKC031	1	1	2021-11-16	Prisma	SickKids_Prisma	TRUE	TRUE	TRUE	TRUE	FALSE	FALSE	FALSE	1019.97	264.386	2177.03	880.348	1074.28	2217.75	4491.8	5893.72	896.169	2247.94	2530.04	2542.3	2051.1	3918.42	1014.76	4633.81	4057.5	3378.13	3140.11	3779.06	2156.24	4215.06	1696.95	3554.3	2651.6	2474.82	2969.18	643.864	4831.97	5103.19	3232.69	1511.1	638.897	1376.79	870.596	1979.37	704.018
sub-SKC032	1	1	2022-07-08	Prisma	SickKids_Prisma	TRUE	TRUE	TRUE	TRUE	FALSE	FALSE	FALSE	1007.9	216.116	2174.23	1054.63	806.26	1800	4821.15	6526.62	1253.29	2313.66	2980.23	2646.11	1866.62	4541.87	1200.3	4478.38	2921.66	2947.12	2829.21	2679.16	1747.22	3410.67	1323.41	3245.09	2202.08	2007.98	3121.8	598.892	4662.49	4430.64	3514.7	1403.01	611.49	1211.78	861.636	1605.42	565.153
sub-SKC033	1	1	2022-07-08	Prisma	SickKids_Prisma	FALSE	FALSE	FALSE	FALSE	TRUE	FALSE	TRUE	808.042	200.657	1656.43	947.005	643.526	1631.86	3101.74	4537.59	1229.58	1988.04	1984.57	1544.85	2164.44	4769.29	1686.11	5249.62	4385.86	3749.36	3425.62	2566.05	1698.25	3045.91	1105.64	3000.97	1883.7	2378.62	2484.33	1359.9	7166.64	4835.4	2398.34	2456.54	600.553	1191.76	755.861	1312.16	494.21
sub-SKC033	1	2	2022-07-08	Prisma	SickKids_Prisma	TRUE	TRUE	FALSE	TRUE	FALSE	FALSE	FALSE	1011.13	210.761	2333.84	1237.48	909.562	1662.9	5066.07	7596.41	1128.89	2036.79	3143.25	2543.42	2220.94	4857.18	1257.07	4797.19	3052.6	3098.64	3121.82	2955.64	2390.97	4242.67	1602.88	3362.71	2507.13	2449.12	3297.72	662.213	5188	5386.84	3797.26	1304.15	544.529	1425.35	989.146	1734.89	571.825
sub-SKC034	1	2	2022-08-05	Prisma	SickKids_Prisma	TRUE	TRUE	TRUE	TRUE	FALSE	FALSE	FALSE	714.885	166.35	1703.47	818.269	839.275	1627.65	3295.01	5047.04	902.117	2085.16	2294.2	1476.14	1814.31	3552.33	1072.57	4295.87	3772.04	2543.79	2600.16	3423.56	2054.4	3896.83	1375.37	2783.98	2146.09	2106.23	3141.55	571.623	3974.84	4203.47	3111.42	1478.35	586.328	1400.6	802.178	1337.24	658.578
sub-SKC035	1	1	2022-10-19	Prisma	SickKids_Prisma	TRUE	TRUE	TRUE	TRUE	FALSE	FALSE	FALSE	1071.4	232.857	2185	1169.99	897.378	1910.57	5724.56	6876.25	1319.51	2585.61	3430.85	2664.38	2302.31	5011.58	1250.6	5556.68	3912.33	3036.83	2636.06	3383.83	2304.45	4298.57	1654.13	3097.17	2527.03	2377.24	3738.98	663.637	4614.15	5143.83	4003.98	1532.5	652.755	1451.97	990.702	1913.81	663.295
sub-SKC036	1	1	2022-11-14	Prisma	SickKids_Prisma	TRUE	TRUE	FALSE	TRUE	FALSE	FALSE	FALSE	1088.79	246.842	2300.5	986.325	983.214	1848.39	3728.71	5632.01	1149.51	2335.72	2712.25	1988	2364.14	5755.64	1039.03	6260.75	2724.05	2855	2404.56	3684.55	1773.45	3333.64	1239.63	3059.52	2572.97	1812.99	3008.67	612.209	4338.89	4865.69	3758.01	1383.77	690.618	1408.51	931.792	1565.02	659.322
sub-SKC037	1	1	2022-11-14	Prisma	SickKids_Prisma	TRUE	TRUE	TRUE	TRUE	FALSE	FALSE	FALSE	1153.22	232.961	2367.4	1181.55	930.236	1793.71	3744.36	5718.44	1057.58	2313.93	2442.16	1698.45	1914.75	3359.55	1055.19	3762.67	3614.46	2522.95	2447.9	3582.37	2033.93	3706.58	1328.86	2920.62	2410.29	1954.61	2862.72	573.921	3994.2	3843.42	2896.34	1498.61	713.916	1328.8	886.604	1629.31	621.232
sub-SKC037	1	2	2022-11-14	Prisma	SickKids_Prisma	FALSE	FALSE	FALSE	TRUE	FALSE	FALSE	FALSE	1239.56	247.691	2471.49	1232.04	883.012	1996.58	3989.78	6631.13	1193.8	2582.23	2309.86	1797.27	1947.18	3460.07	1349.16	4745.63	3129.9	3677.9	2375.62	3584.71	2196.43	4181.27	1369.95	2768.65	2451.62	1815.95	2882.97	678.531	4479.54	4594.65	3438.74	1510.54	611.381	1350.1	820.136	1625.11	621.801
sub-SKC038	1	1	2023-05-08	Prisma	SickKids_Prisma	FALSE	FALSE	FALSE	TRUE	FALSE	FALSE	FALSE	1113.92	211.748	2252.47	1243.19	1033.25	2275.61	5213.01	9408.03	2564.39	4695.62	2629.8	2337.99	2142.59	6470.13	2469.7	4564.38	1669.55	2693.92	1486.83	3056.04	915.405	2209.46	990.535	2152.08	1548.83	1680.89	2048.41	759.082	4344.39	4668.81	2729.44	2402.19	891.831	954.594	829.691	1462.08	632.494
sub-SKC038	1	2	2023-05-08	Prisma	SickKids_Prisma	TRUE	TRUE	TRUE	TRUE	FALSE	FALSE	FALSE	978.244	225.739	2177.08	936.224	939.107	2004.96	3992.89	6406.6	1221.09	2755.16	3042.65	2086.85	2078.79	4566.04	1224.26	5747.55	3803.04	3340.27	2872.42	3695.49	2159.45	3903.71	1508.26	3034.21	2593.59	2125.67	3769.91	659.122	4773.73	5047.94	3367.76	1296.97	513.469	1423.83	1066.08	1659.78	658.6
sub-SKC039	1	1	2024-01-29	Prisma	SickKids_Prisma	TRUE	TRUE	TRUE	TRUE	FALSE	FALSE	FALSE	937.827	215.438	2044.57	996.638	891.301	1826.03	4816.44	6326.16	1048.56	2269.53	2957.86	2741.66	2273.86	4457.43	1190.2	4756.57	3629.37	2796.76	2521.63	3502.62	2092.22	3696.81	1474.8	3526.34	2529.08	2186.1	3276.17	670.508	4567.93	4797.88	3181.28	1353.93	537.555	1318.21	863.9	1588.5	584.652
sub-SKC040	1	1	2024-02-28	Prisma	SickKids_Prisma	TRUE	TRUE	TRUE	TRUE	FALSE	FALSE	FALSE	1159.3	268.765	2426.23	1311.72	979.631	1854.99	4720.29	7888.09	1167.89	2157.65	2767.76	2064.22	1904.2	6770.03	1181.69	3949.52	2634.39	1924.71	1706.66	3297.46	1889.01	3776.89	1612.46	3595.15	2228.32	2398.71	2949.68	492.094	3570.78	4502.22	3576.54	1398.86	561.219	1250.65	965.827	1587.4	610.834
sub-SKP001	1	1	2020-01-23	Prisma	SickKids_Prisma	FALSE	TRUE	TRUE	TRUE	FALSE	FALSE	FALSE	784.995	180.753	1728.52	838.92	764.156	1703.8	3896.36	5786.04	924.131	1969.47	2656.2	2033.69	1786.93	3727.46	944.871	4196.24	3838.5	3022.74	2460.27	3396.18	1822.8	3421.13	1532.76	3579.23	2317.94	2093.14	2820.51	615.718	4184.75	3897.65	3029.51	1370.32	548.003	1350.55	784.441	1440.4	593.366
sub-SKP001	2	1	2022-02-18	Prisma	SickKids_Prisma	TRUE	TRUE	TRUE	TRUE	FALSE	FALSE	FALSE	792.639	181.502	1809.47	813.775	793.337	1782.07	3984.22	5861.8	926.487	2019.43	2636.79	2161.72	1827.58	3751.5	953.684	4232.77	3773.72	3078.54	2375.68	3391.02	1650.9	3273.7	1426.73	3762.93	2484.27	2104.2	2830.74	608.339	4104.78	3741.76	3088.68	1431.06	595.197	1373.11	791.629	1423.25	577.427
sub-SKP002	1	1	2020-01-27	Prisma	SickKids_Prisma	TRUE	TRUE	TRUE	TRUE	FALSE	FALSE	FALSE	831.19	174.714	1813.81	877.164	799.411	1709.92	4154.36	4323.19	837.71	1918.09	2529.59	2647.29	2115.36	3338.65	883.441	4033.93	3557.25	2332.81	2277.41	2964.56	1738.68	3089.39	1074.05	3270.5	2331.77	1706.59	2534.25	542.944	3662.18	3540.85	2887.64	1282.24	509.992	1029.64	693.78	1680.4	494.496
sub-SKP003	1	1	2020-02-07	Prisma	SickKids_Prisma	TRUE	TRUE	TRUE	TRUE	FALSE	FALSE	FALSE	908.009	210.484	2067.25	918.596	866.05	1723.93	3499.63	5317.09	952.537	2186.62	2437.45	1916.18	2036.17	3494.21	1043.67	4088.38	3140.83	3026.67	2663.99	3109.32	1954.14	3720.85	1341.53	3265.87	2336.47	2266.12	2409.35	586.668	4411.97	4392.67	2572.19	1271.96	481.341	1187.17	806.877	1585.57	604.516
sub-SKP003	2	1	2022-03-11	Prisma	SickKids_Prisma	FALSE	FALSE	FALSE	TRUE	FALSE	FALSE	FALSE	983.444	217.872	2467.19	976.765	943.938	2457.87	4388.31	5593.91	835.264	1871.15	2880.73	2230.36	1770.38	4075.82	1005.77	3919.17	2310.26	2857.19	2084.7	2934.52	1933.61	3657.86	1372.45	3136.12	2224.92	1986.92	2734.64	579.623	4229.23	4132.91	2689.61	1822.2	781.716	1440.16	846.286	1640.74	600.995
sub-SKP003	2	2	2022-03-11	Prisma	SickKids_Prisma	FALSE	TRUE	TRUE	TRUE	FALSE	FALSE	FALSE	914.47	207.621	2056.24	949.053	874.964	1737.8	3578.75	5352.63	960.319	2204.2	2641.01	1846.52	1996.89	3522.44	1056.97	4099.81	3135.98	3030.37	2631.51	3111.99	1898.07	3675.77	1391.41	3144.14	2173.79	2162.67	2551.79	583.8	4411.24	4479.35	2635.01	1298.39	496.016	1200.3	836.362	1588.18	583.701
sub-SKP004	1	1	2020-02-21	Prisma	SickKids_Prisma	FALSE	FALSE	TRUE	TRUE	FALSE	FALSE	FALSE	1018.34	219.18	2125.63	1027.15	879.541	1812.52	4055.52	5727.06	821.012	1877.02	2868.74	2186.9	1939.13	4015.36	890.876	4391.71	3033.94	2893.42	2546.87	3121.11	2064.97	3783.69	1287.03	3249.11	2384.04	2011.15	2942.14	527.459	3939.44	4500.32	3293.02	1374.51	579.06	1434.53	939.875	1643.37	553.424
sub-SKP004	1	2	2020-02-21	Prisma	SickKids_Prisma	TRUE	TRUE	TRUE	TRUE	FALSE	FALSE	FALSE	1042.31	225.694	2130.85	1062.2	881.762	1767.29	4201.76	5769.87	815.373	1850.94	2936.96	2294.09	2055.9	4134.77	885.457	4599.97	3258.31	2983.18	2686.83	3194.82	2063.05	3779.2	1264.51	3188.08	2459.64	1971.88	2935.32	532.686	3934.1	4465.25	3246.62	1323.44	566.98	1436.59	951.326	1658.13	538.765
sub-SKP005	1	1	2020-02-26	Prisma	SickKids_Prisma	FALSE	FALSE	FALSE	TRUE	FALSE	FALSE	FALSE	864.778	222.457	2227.13	977.542	977.855	1863.46	4514.08	5838.94	1038.65	2286.14	2948.25	2217.54	1794.62	4053.86	1072.24	4323.13	3579.55	2822.04	2491.86	3227.26	2477.54	4265.7	1526.42	3834.19	3192.83	2258.1	3059.94	576.039	4133.09	4536.29	3495.16	1410.34	569.924	1400.76	959.326	1452.97	541.81
sub-SKP005	1	2	2020-02-26	Prisma	SickKids_Prisma	TRUE	TRUE	TRUE	TRUE	FALSE	FALSE	FALSE	939.218	234.297	2109.16	960.019	905.954	1694.38	4508.13	5692.26	1027.38	2223.79	3202.85	2180.01	1786.63	4008.18	1070.92	4306.59	3588.3	2849.01	2470	3241.94	2405.08	4035.44	1653.5	3852.12	3161.07	2263.17	3108.5	566.187	4003.69	4417.9	3459.26	1446.99	581.379	1331.59	1036.55	1453.55	551.278
sub-SKP006	1	1	2020-02-27	Prisma	SickKids_Prisma	TRUE	TRUE	TRUE	TRUE	FALSE	FALSE	FALSE	987.892	234.198	2168.9	1086.62	985.8	1933.55	4314.39	6055.82	1074.62	2237.76	2787.23	1906.58	1692.23	4209.16	1226.66	4924.18	3012.26	3051.93	2467.82	3521.99	2553.33	4047.94	1329.9	3953.49	3048.7	2307.76	3224.65	596.41	4261.25	4577.9	3378.96	1341.72	565.489	1308.74	1013.54	1426.09	575.585
sub-SKP006	2	1	2022-03-22	Prisma	SickKids_Prisma	FALSE	TRUE	TRUE	TRUE	FALSE	FALSE	FALSE	1032.03	240.354	2356.42	1104.67	1103.9	2080.54	4535.29	6489.88	1128.47	2360.58	2901.99	2044.16	1727.14	4468.32	1265.9	5345.97	3322.36	3348.95	2699.45	3560.57	2286.19	3908.75	1403.42	3995.84	2978.54	2444.12	3238.25	612.063	4363.38	4716.45	3528.91	1309.53	518.185	1326.28	1069.38	1501.19	595.233
sub-SKP007	1	1	2020-03-04	Prisma	SickKids_Prisma	TRUE	TRUE	TRUE	TRUE	FALSE	FALSE	FALSE	1120.63	252.272	2303.4	1101.9	868.904	1796.28	3891.94	5684.32	991.047	2049.25	2656.42	2002.37	2430.5	4065.2	1110.02	4657.43	4065.73	3265.38	3094.88	3807.54	2371.27	4017.11	1403.75	3580.97	2569.92	2141.58	3367.53	584.565	4484.82	5111.96	4128.9	1298.99	498.682	1312.81	983.925	1602.59	737.442
sub-SKP008	1	1	2020-09-24	Prisma	SickKids_Prisma	FALSE	FALSE	FALSE	TRUE	FALSE	FALSE	FALSE	1180.1	271.416	2381.06	1103.05	943.288	1902.12	5064.71	7634.67	1919.09	3080.35	3561.33	2136.94	1974.96	7300.03	2079.13	5826.38	2902.69	3141.55	1837.2	3174.43	1437.15	2586.07	1085.18	2150.12	1936.66	1367.29	2100.04	923.526	6468.97	7904.98	4154.13	1985.57	748.8	1050.86	952.348	1480.52	622.783
sub-SKP008	1	2	2020-09-24	Prisma	SickKids_Prisma	TRUE	TRUE	TRUE	TRUE	FALSE	FALSE	FALSE	1131.74	249.75	2374.01	1171.2	1077.79	2046.45	5071.17	6809.91	1168.25	2540.31	3831.84	2509.4	2063.71	4208.73	1225.85	4994.69	3563.43	3347.33	2835.92	3166.72	1857.06	4568.62	1757.56	2654.27	2282.6	1701.67	3572.67	746.495	4863.18	5362.62	4022.23	1373.65	611.121	1469.6	1051.73	1700.03	575.07
sub-SKP008	2	1	2023-01-13	Prisma	SickKids_Prisma	FALSE	TRUE	TRUE	TRUE	FALSE	FALSE	FALSE	1085.76	242.464	2272.08	1125.04	1025.03	1966.12	4918.63	6549.14	1125.86	2422.46	3691.13	2548.61	1893.41	4194.58	1206.69	4957.09	3595.07	3314.23	2808.12	3400.48	1872.34	4529.82	1738.08	2605.58	2218.81	1693.17	3471.5	738.995	4824.29	5196.82	3683.95	1457.72	626.989	1440.32	1026.78	1696.99	617.303
sub-SKP009	1	1	2020-09-25	Prisma	SickKids_Prisma	TRUE	TRUE	TRUE	TRUE	FALSE	FALSE	FALSE	1041.58	226.167	2212.3	1053.32	967.986	1769.93	3936	5859.18	946.766	2024.28	2780.23	2142.64	2003.15	4054.84	1121.29	4678.7	3074.97	3245.62	2622.56	2901.88	1730.52	3328.52	1307.87	3145.89	2227.55	2180.98	3144.49	659.356	4577.39	4362.51	3084.03	1396.4	535.088	1329.41	1070.39	1657.18	515.838
sub-SKP009	2	2	2023-01-24	Prisma	SickKids_Prisma	FALSE	FALSE	FALSE	TRUE	FALSE	FALSE	FALSE	1079.59	240.771	2417.99	1068.02	1075.85	1972.21	4230.17	6359.14	995.415	2181.66	2862.31	2008.36	2415.75	5106.2	1161.49	5218.02	3519.58	3642.49	3075.97	3229.95	1806.75	3865.47	1460.99	3284.61	2429.17	2336.04	3149.97	747.811	5092.69	4693.11	3021.64	1345.8	497.209	1382.37	1007.89	1742.71	560.114
sub-SKP009	2	3	2023-01-24	Prisma	SickKids_Prisma	FALSE	TRUE	TRUE	TRUE	FALSE	FALSE	FALSE	1064.88	229.717	2315.56	1078.3	1031.53	1867.34	4099.24	5994.42	968.178	2101.25	2883.74	2238.49	2142.28	4192.46	1139.49	4763.53	3172.28	3259.82	2631.29	3022.9	1771.06	3418.32	1328.7	3266.45	2289.89	2175.13	3224.51	685.648	4696.33	4512.58	3186.61	1414.38	544.453	1369.35	1095.75	1735.65	534.031
sub-SKP010	1	1	2020-10-19	Prisma	SickKids_Prisma	FALSE	TRUE	TRUE	TRUE	FALSE	FALSE	FALSE	1073.15	245.819	2215.49	1138.38	984.783	1985.23	4485.64	5902.26	952.961	2142.81	3335.18	2131.64	1734.76	5017.63	1131.91	5390.98	3209.46	3585.04	2494.83	3072.62	1739.39	3148.81	1285.96	3583.07	2207.34	2158.88	3122.12	649.022	4704.29	4747.04	3661.09	1364.7	585.419	1398.67	968.576	1572.66	593.14
sub-SKP010	1	2	2020-10-19	Prisma	SickKids_Prisma	FALSE	FALSE	TRUE	TRUE	FALSE	FALSE	FALSE	1053.84	238.879	2193.96	1054.87	972.492	1962	4387.68	5868	1003.08	2152.23	2796.94	2696.02	1900.48	5050.14	1164.95	5208.27	3072.2	3529.87	2414.94	3048.08	1707.53	2948.34	1214.78	3581.24	2347.4	2255.23	3186.88	639.275	4693.67	4773.39	3631.31	1367.19	580.444	1450.66	951.037	1714.69	601.135
sub-SKP010	2	1	2023-02-24	Prisma	SickKids_Prisma	TRUE	TRUE	TRUE	TRUE	FALSE	FALSE	FALSE	1041.88	236.003	2104.32	1027.9	945.609	1907.86	4139.88	5533.9	937.396	2070.99	2687.65	2679.53	1901.36	4735.25	1113.14	5089.99	3031.11	3465.12	2345.7	2971.08	1670.31	3040	1265.35	3438.09	2134.24	2079.34	3079.23	633.829	4514.12	4486.14	3509.82	1281.68	538.035	1373.08	949.603	1714.84	591.177
sub-SKP012	1	1	2020-10-29	Prisma	SickKids_Prisma	TRUE	TRUE	TRUE	TRUE	FALSE	FALSE	FALSE	1015.92	231.189	2377.63	1154.8	998.488	1973.47	4893.32	6932.25	1034.51	2517.28	3672.76	2388.73	1994.03	4018.03	1099.32	5065.75	4493.25	3823.36	3364.45	3914.28	2243.1	4703.73	1879.67	3466.73	2785.37	2479.43	3909.52	643.833	4530.76	5563.81	4278.47	1378.26	641.697	1487.26	1042.9	1716.02	643.072
sub-SKP012	2	1	2022-12-14	Prisma	SickKids_Prisma	FALSE	FALSE	FALSE	TRUE	FALSE	FALSE	FALSE	1207.09	252.983	2773.29	1192.54	1125.02	2135.58	5114.9	7668.04	1199.34	2677.31	3341.4	2470.44	2134.56	5630.27	1290.02	5853.52	4641.37	2546.53	3013.69	4009.76	2257.21	4921.59	1946.12	3069.57	2660.3	2293.33	3969.27	664.021	4622.49	5911.94	4520.36	1503.24	683.282	1557.74	1062.87	1829.61	645.218
sub-SKP012	2	2	2022-12-14	Prisma	SickKids_Prisma	FALSE	TRUE	FALSE	TRUE	FALSE	FALSE	FALSE	1145.72	235.605	2642.58	1304.31	1077.66	2106.46	5123.88	7298.79	1052.59	2608.61	3683.31	2488.67	2134.36	4324	1185.73	5595.26	4798.91	4242.25	3468.76	4136.74	2361.23	5158.78	2042.2	3181.38	2784.16	2371.26	4025.47	684.248	4727.32	5917.56	4504.93	1555.54	716.885	1551.53	1026.58	1797.77	659.875
sub-SKP013	1	1	2020-11-09	Prisma	SickKids_Prisma	TRUE	TRUE	TRUE	TRUE	FALSE	FALSE	FALSE	1218.32	257.763	2502.99	1317.5	961.793	1962.76	4199.98	6668.46	1246.38	2669.89	3267.79	2539.71	2208.64	4190.31	1277.97	5198.54	3948.71	4039.35	3668.48	3922.85	2182.78	4644.19	1825.45	3590.54	2828.56	2429.9	3640.03	809.893	5248.07	4562.64	3010.65	1539.32	579.418	1561.08	1062.67	1733.67	683.111
sub-SKP013	2	1	2023-04-21	Prisma	SickKids_Prisma	FALSE	TRUE	TRUE	TRUE	FALSE	FALSE	FALSE	1245.85	264.142	2533.3	1336.79	965.739	2002.46	4409.05	6772.16	1232.16	2707.83	3313.18	2628.66	2281.58	4275.08	1274.94	5219.26	3916.81	4009.37	3659.72	3886.8	2153.74	4574.56	1796.16	3568.72	2832.3	2384.6	3641.37	803.597	5238.51	4633.42	3065.86	1574.66	608.885	1557.22	1063.56	1740.52	672.105
sub-SKP013	2	2	2023-04-21	Prisma	SickKids_Prisma	FALSE	FALSE	TRUE	TRUE	FALSE	FALSE	FALSE	1240.02	261.145	2518.14	1334.25	967.386	1968.71	4293.62	6680.82	1238.68	2710.68	3313.32	2623.7	2261.63	4234.19	1279.79	5236.81	3914.82	3945.34	3617.39	3885.32	2162.68	4547.38	1797.5	3616.23	2825.18	2382.9	3547.53	804.903	5163.88	4511.28	3050.17	1607.62	645.406	1563.47	1070.32	1770.07	684.539
sub-SKP014	1	1	2020-11-10	Prisma	SickKids_Prisma	TRUE	TRUE	TRUE	TRUE	FALSE	FALSE	FALSE	898.699	194.567	1919.32	1000.8	776.159	1480.26	3469.42	5258.77	910.455	1987.43	2369.98	2103.98	2130.77	3568.01	856.29	3766.53	3731.72	2499.74	2470.4	3195.13	1726.84	3066.6	1118.06	2957.63	2134.37	1979.13	2888.47	579.582	3889.3	3811.19	2973.62	1105.08	450.858	1140.63	861.164	1533.62	510.968
sub-SKP015	1	1	2020-11-23	Prisma	SickKids_Prisma	TRUE	TRUE	TRUE	TRUE	FALSE	FALSE	FALSE	1049	238.482	2414.9	1009.55	1132.12	2226.92	4285.1	5690.7	1155.99	2381.06	2557.38	2215.03	2191.84	4065.05	1236.28	4896.13	3840.59	3207.18	3129.29	3768.89	2296.35	4545.79	1372.49	3486.79	2782.57	2217.1	3013.3	709.221	4729.23	4515.94	2939.86	1351.19	533.343	1287.74	953.844	1937.03	649.074
sub-SKP015	2	1	2023-04-21	Prisma	SickKids_Prisma	FALSE	FALSE	FALSE	TRUE	FALSE	FALSE	FALSE	1054.75	241.071	2431.33	1065.55	1147.26	2232.49	4633.63	6149.76	1189.01	2432.62	2638.1	2342.5	2456.9	4589.89	1262.99	5172.35	4584.42	3881.78	3875.77	4039.7	2418.96	5120.37	1508.07	3443.04	2858.2	2234.31	3207.23	736.942	4872.49	4671.54	3059.96	1464.17	594.68	1313.6	1005.65	1991.14	678.055
sub-SKP015	2	2	2023-04-21	Prisma	SickKids_Prisma	FALSE	TRUE	TRUE	TRUE	FALSE	FALSE	FALSE	1061.5	234.204	2490.94	1012.93	1127.01	2318.76	4505.66	5967.58	1197.77	2446.45	2629.25	2363.25	2395.36	4399.02	1267.43	4679.5	4289.96	3693.35	3443.45	3964.65	2336.23	4525.35	1371.45	3606.78	2877.65	2214.16	2964.06	726.06	4851.22	4590.14	2986.82	1459.69	595.726	1276.48	984.823	1998.34	684.941
sub-SKP016	1	1	2020-12-16	Prisma	SickKids_Prisma	FALSE	FALSE	FALSE	TRUE	FALSE	FALSE	FALSE	1075.76	253.689	2017.03	1087.18	816.316	2108.97	3287.57	6317.16	1914.62	3397.66	2675.98	1853.33	1659.59	6089.63	2281.61	5754.53	3016.56	3119.58	2422.84	3204.9	2174.53	2887.43	1285.74	3576.92	2625.33	2465.19	3613.49	1007.66	5484.08	5897.14	4155	1790.81	711.584	1515.67	997.931	1489.35	631.749
sub-SKP016	1	2	2020-12-16	Prisma	SickKids_Prisma	FALSE	TRUE	FALSE	TRUE	FALSE	FALSE	FALSE	1087.71	226.839	2419.07	1256.91	1026.43	1826.59	6430.85	8171.61	1303.3	2569.22	3569.26	3006.65	2394.29	5946.57	1270.73	5520.28	3451.46	2737.77	2486.74	3706.51	2359.36	3688.11	1715.92	3623.61	3011.2	2423.91	4017.11	733.218	4867.82	5258.89	4666.78	1611.76	677.218	1550.26	959.337	1743.01	650.622
sub-SKP016	2	1	2023-03-27	Prisma	SickKids_Prisma	TRUE	TRUE	TRUE	TRUE	FALSE	FALSE	FALSE	1121.23	237.746	2449.87	1255.77	1029.3	1837.04	5105.88	6999.04	1307.25	2596.34	2971.19	2813.57	3030.33	5149.62	1254.24	5485.09	5179.05	3636.87	2945.14	4064.46	2547.66	4218.25	1780.56	3623.42	3015.98	2458.56	4064.93	748.935	5046.56	5322.04	4726.91	1644.33	698.953	1647.87	954.17	1952.39	675.258
sub-SKP017	1	1	2021-01-19	Prisma	SickKids_Prisma	FALSE	TRUE	TRUE	TRUE	FALSE	FALSE	FALSE	901.025	212.713	2198.57	958.42	1013.37	1844.69	4267.24	6831.47	1020.37	2333.98	2522.49	2227.83	2288.8	4237.38	1111.74	5076.28	3930.91	4022.67	3204.4	3599.2	1905.04	3832.12	1630.19	3377.9	2349.08	2399.15	3450.64	613.615	4734.19	4865.24	3484.57	1721.63	767.342	1378.82	999.582	1876.62	624.609
sub-SKP017	2	1	2023-08-22	Prisma	SickKids_Prisma	TRUE	TRUE	TRUE	TRUE	FALSE	FALSE	FALSE	919.848	213.269	2268.18	1053.13	1072.26	1918.52	4454	7001.51	1035.29	2424.21	3040.9	2222.95	2176.35	4077.32	1105.19	4711.26	4370.29	3950.63	3403.32	3949	2026.21	4134.96	1655.7	3323.45	2375.79	2405.16	3510.22	617.243	4849.6	5108.79	3634.19	1633.37	695.469	1394.1	1102.42	1975.2	658.302
sub-SKP018	1	1	2021-01-26	Prisma	SickKids_Prisma	FALSE	FALSE	FALSE	TRUE	FALSE	FALSE	FALSE	833.761	185.701	1965.22	969.306	815.278	1650.65	4604.73	6103.43	1140.19	1944.05	2957.76	2293.47	1809.25	6044.92	1276.92	4424.97	2509.56	2038.72	2050.62	3024.69	1638.69	3089.7	1169.6	2779.46	2288.32	1830.66	2772.29	624.141	4044.85	4159.36	3384.83	1525.96	702.402	1333.33	938.421	1545.88	564.049
sub-SKP018	1	2	2021-01-26	Prisma	SickKids_Prisma	TRUE	TRUE	TRUE	TRUE	FALSE	FALSE	FALSE	827.687	182.268	1987.1	983.568	800.452	1638.27	3899.34	5195.23	1082.07	1953.59	2987.33	1944.69	1878.85	4012.21	1140.3	4567.61	3081.11	3202.37	2207.46	3384.87	2195.46	3356.33	1221.03	3026.73	2903.74	1873.55	2777.06	636.833	4163.66	4162.89	3334.34	1556.45	701.814	1397.09	966.262	1527.48	578.881
sub-SKP018	2	1	2023-04-05	Prisma	SickKids_Prisma	FALSE	TRUE	TRUE	TRUE	FALSE	FALSE	FALSE	900.563	196.851	2101.45	1008.56	832.166	1710.88	4130.27	5302.57	1106.54	2050.94	3052.59	2131.41	2022.34	4094.43	1172.37	4668.99	3324.31	3287.72	2282.89	3743.31	2039.46	3355.23	1212.22	2935.21	2648.89	1933.66	2864.49	642.159	4234.93	4305.29	3492.17	1566.96	708.276	1398.49	993.486	1662.6	632.949
sub-SKP018	2	2	2023-04-05	Prisma	SickKids_Prisma	FALSE	FALSE	TRUE	TRUE	FALSE	FALSE	FALSE	855.125	187.442	2061.19	986.144	823.513	1689.76	4090.92	5266.08	1108.29	2026.96	3022.48	2112.28	1989.65	4075.89	1180.23	4686.5	3318.24	3294.09	2295.83	3712.8	1985.68	3376.72	1221.97	2880.82	2587.03	1908.65	2984.34	638.715	4207.43	4345.95	3737.65	1525.82	664.745	1242.98	970.385	1638.81	624.037
sub-SKP019	1	2	2021-02-22	Prisma	SickKids_Prisma	TRUE	TRUE	TRUE	TRUE	FALSE	FALSE	FALSE	798.076	180.409	2004.24	865.947	855.159	1667.94	4254.05	6191.46	1011.5	2164.27	2723.01	1978.79	2019.62	4189.14	1088.16	4512.96	3861.26	2881.46	2592.98	3550.21	1781.44	3963.63	1539.98	2595.08	1971.61	1898.51	3230.12	641.988	4336.67	4523.2	3595.19	1373.57	589.017	1309.66	871.327	1631.56	615.651
sub-SKP020	1	1	2021-03-15	Prisma	SickKids_Prisma	TRUE	TRUE	TRUE	TRUE	FALSE	FALSE	FALSE	873.06	211.362	1948.39	890.901	803.764	1719.08	3925.97	5236.7	1152.72	2103.1	2619.29	1978.69	2269.56	4011.89	1140.61	4233.96	4434.04	2567.16	2832.36	3541.66	2247.17	4350.32	1645.19	3670.77	2400.56	2157.27	3203.92	676.43	4658.93	4642.3	3271.33	1382.69	543.438	1238.67	984.382	1409.04	604.926
sub-SKP020	2	1	2023-11-29	Prisma	SickKids_Prisma	FALSE	FALSE	FALSE	TRUE	FALSE	FALSE	FALSE	898.18	227.339	2069.85	956.041	856.204	1779.86	4182.89	6355.04	1304.32	2243.55	2658.11	2087.6	2432.7	6533.95	1345.08	5264.09	2754.16	3183.61	2390.31	3241.68	2112.95	3640.91	1554.18	3751.85	2460.29	2151.27	3450.37	748.641	5012.17	4954.2	3694.66	1629.7	644.213	1341.89	973.421	1516.26	614.475
sub-SKP020	2	2	2023-11-29	Prisma	SickKids_Prisma	FALSE	TRUE	TRUE	TRUE	FALSE	FALSE	FALSE	902.543	215.242	1967.69	925.517	832.662	1757.91	4083.99	5407.98	1187.48	2151.74	2797.12	2057.5	2365.37	4187.61	1187.64	4422.59	4644.36	2825.27	3321.13	3562.99	2102.59	4004.6	1675.17	3648.91	2392.8	2102.48	3187.18	685.549	4732.56	4648.67	3321.11	1412.17	539.904	1242.68	1025.65	1473.92	610.896
sub-SKP021	1	1	2021-04-14	Prisma	SickKids_Prisma	TRUE	TRUE	TRUE	TRUE	FALSE	FALSE	FALSE	825.163	196.932	1857.7	940.971	880.309	1761.8	4687.18	6422.44	1105.18	2312.41	3142.4	2439.05	2234.21	4362.2	1301.06	5116.2	5201.12	3705.95	3222.96	3801.28	1890.7	3882.48	1453.88	3756.48	2582.72	2277.64	3385.79	780.689	4903.91	5048.47	4205.28	1607.85	692.385	1362.71	978.127	1678.45	696.883
sub-SKP022	1	1	2021-07-15	Prisma	SickKids_Prisma	FALSE	FALSE	TRUE	TRUE	FALSE	FALSE	FALSE	935.26	233.719	2063.72	986.009	940.245	1880.37	4864.57	5526.62	1173.95	2706.64	3369.4	2451.6	1956.01	3718.42	1094.54	4138.03	3067.39	2550.96	2491.08	3145.82	2151.99	4046.58	1438.67	3359.96	2396.84	2341.89	2717.19	503.063	3709.79	4691.87	3043.65	1307.23	585.273	1218.14	924.692	1471.33	570.027
sub-SKP022	1	2	2021-07-15	Prisma	SickKids_Prisma	TRUE	TRUE	TRUE	TRUE	FALSE	FALSE	FALSE	1060.66	222.268	2325.2	1158.6	1077.34	1914	4794.66	5440	1172.44	2666.41	3276.22	2374.99	1850.44	3510.64	1086.03	3909.33	2993.75	2441.15	2399.18	3119.61	2143.87	4056.53	1388.78	3267.26	2426.49	2425.25	2709.79	479.543	3559.89	4519.91	2887.95	1315.27	587.516	1188.64	914.152	1454.44	561.085
sub-SKP022	2	1	2024-01-25	Prisma	SickKids_Prisma	FALSE	TRUE	TRUE	TRUE	FALSE	FALSE	FALSE	1019.64	225.625	2174.52	1164.42	1004.04	1900.21	4899.85	5435.84	1166.64	2662.47	3403.79	2462.82	1903.48	3537.82	1078.88	3949.77	2956.93	2428.44	2363.48	3148.71	2144.43	4026.92	1435.19	3270.17	2419.28	2276.39	2705.35	486.186	3678.38	4549.05	2887.09	1350.23	579.141	1177.22	936.111	1490.85	569.596
sub-SKP023	1	1	2021-07-19	Prisma	SickKids_Prisma	FALSE	TRUE	TRUE	TRUE	FALSE	FALSE	FALSE	1114.91	228.06	2387.97	1193.51	981.305	2001.84	4593.04	6006.53	1379.26	2819.17	2985.85	3262.45	3050.09	4880.41	1411.25	5316.39	4666.62	3543.17	2908.71	4068.72	2353.04	3579.69	1374.03	3714.56	2970.39	2484.27	3519.36	889.668	5356.42	5291.81	4192.52	1471.89	601.799	1365.1	868.752	1756.31	607.43
sub-SKP023	1	2	2021-07-19	Prisma	SickKids_Prisma	FALSE	FALSE	FALSE	TRUE	FALSE	FALSE	FALSE	1057.2	231.537	2276.05	1199.88	943.727	1954.6	4757.68	6198.95	1416.31	2721.44	3288.78	2877.46	3122.47	5116.57	1486.92	5537.97	4632.94	3691.18	3325.63	4244.51	2984.31	5043.28	1483.45	3498.68	3241.06	2216.79	3102.08	892.268	5216.12	4807.97	3445.7	1260.86	524.137	1455.06	913.251	1709.82	631.256
sub-SKP023	2	1	2023-11-17	Prisma	SickKids_Prisma	FALSE	FALSE	TRUE	TRUE	FALSE	FALSE	FALSE	1082.36	236.778	2334.79	1130.54	956.679	2009.24	4639.18	5997.96	1378.66	2797.32	3041.85	3302.58	3044.66	4901.06	1435.93	5238.71	4614.62	3481.12	2950.08	4075.79	2302.12	3461.63	1314.3	3723.25	2947.48	2534.87	3504.29	827.602	5151.07	5129.79	4001.22	1680.56	733.857	1595.11	877.645	1763.97	613.582
sub-SKP023	2	2	2023-11-17	Prisma	SickKids_Prisma	TRUE	TRUE	TRUE	TRUE	FALSE	FALSE	FALSE	1144.01	256.782	2405.7	1176.91	951.392	1998.56	4509.21	5921.8	1383.72	2778.82	2940.02	3202.04	3077.54	4895.95	1432.29	5243.25	4543.5	3454.55	2939.92	4073.84	2305.14	3523.41	1464.02	3686.45	2961.29	2466.7	3490.27	818.664	5139.14	5104.36	3926.19	1543.64	623.87	1492.45	884.509	1745.2	606.641
sub-SKP024	1	1	2021-08-20	Prisma	SickKids_Prisma	TRUE	TRUE	TRUE	TRUE	FALSE	FALSE	FALSE	1081.6	213.389	2196.2	1148.91	870.364	1646.23	4200.84	6010.42	903.846	1887.76	2613.27	2034.21	1864.23	4443.76	959.994	4968.51	4221.71	3531.65	2981.73	3568.23	1922.08	4238.48	1439.61	2781.97	2368.69	1798.91	2979.02	599.498	4357.58	4909.1	3522.76	1378.49	595.646	1389.91	980.009	1519.05	644.888
sub-SKP025	1	1	2021-08-30	Prisma	SickKids_Prisma	TRUE	TRUE	TRUE	TRUE	FALSE	FALSE	FALSE	930.171	223.924	2269.63	920.262	991.145	1718.94	3920.86	6108.96	1031.38	2034.71	2672.43	2029.59	1949.52	4101.14	1173.12	5105.46	3766.45	4150.87	3196.85	3482.11	1670.84	3409.94	1379.5	3385.66	2264.42	2391.4	2862.01	631.953	4809.24	5016.98	3240.14	1379	612.373	1406.67	947.658	1835.01	684.193
sub-SKP026	1	1	2021-09-17	Prisma	SickKids_Prisma	TRUE	TRUE	TRUE	TRUE	FALSE	FALSE	FALSE	888.398	203.842	2138.78	999.563	979.621	1829.46	3748.61	4954.76	971.205	2167.69	2908.98	1977.71	1844.38	3643.11	889.77	3902.53	3453.5	2094.12	2362.6	3024.97	1778	3724.26	1479.12	3013.01	2103.56	2084.83	2647.81	441.828	3176.02	3740.42	2512.56	1272.64	527.549	1092.4	925.392	1492.62	556.769
sub-SKP027	1	1	2021-10-13	Prisma	SickKids_Prisma	TRUE	TRUE	TRUE	TRUE	FALSE	FALSE	FALSE	1065.22	245.272	2394.03	1218.75	996.218	1950.28	4692.25	7266.92	1003.76	2093.16	3196.83	1901.8	2463.97	4748.48	1086.31	6559.19	3812.88	3718.71	3705.26	4062.76	2366.33	3864	1322.94	4200.53	2836.07	2657.28	3459.63	563.879	4678.18	5256.1	3751.88	1429.76	567.414	1408.4	1076	1848	759.971
sub-SKP028	1	1	2021-11-03	Prisma	SickKids_Prisma	TRUE	TRUE	FALSE	TRUE	FALSE	FALSE	FALSE	938.805	216.804	2025.52	962.962	849.843	1720.37	4741.71	7055.21	1577.03	2672.14	2882.71	1998.27	1594.07	7091.13	1562.37	3881.47	2066.76	2104.07	2003.74	2868.88	1944.83	3207.25	1335.04	3057.76	2293.2	1994.12	2680.75	670.289	4194.82	4203.81	3077.72	1466.46	626.981	1168.33	959.732	1337.63	556.961
sub-SKP028	1	2	2021-11-03	Prisma	SickKids_Prisma	FALSE	FALSE	FALSE	TRUE	FALSE	FALSE	FALSE	902.042	205.062	2284.66	1150	1053.04	1970.6	3941.27	5098.29	1240.13	2468.09	2601.49	1745.84	2675.91	4302.14	1403.29	6525.5	3482.01	3444.81	2256.5	3410.15	2058.11	3466.37	1173.47	2881.88	2369.74	1879.41	2954.36	687.293	4509.78	4630.75	3414.7	1455.89	639.021	1240.27	920.455	1408.59	582.877
sub-SKP029	1	1	2021-11-12	Prisma	SickKids_Prisma	TRUE	TRUE	TRUE	TRUE	FALSE	FALSE	FALSE	858.839	198.965	1901.95	942.14	758.906	1677.98	3771.29	5386.07	1029.54	2543.76	2629.54	1791.53	1787.34	3470.58	933.382	4428.01	4095.49	2522.12	2336.76	3273.56	2054.38	3462.06	1197.39	3684.82	2381.17	1913.4	2531.67	509.467	3692.25	3916.21	2648.78	1228.32	516.041	1123.15	834.539	1352.45	576.399
sub-SKP029	1	2	2021-11-12	Prisma	SickKids_Prisma	FALSE	FALSE	TRUE	TRUE	FALSE	FALSE	FALSE	853.394	203.068	1937.43	854.102	783.146	1731.88	4167.29	5702.89	1095.19	2583.87	2693.91	1878.33	2122.49	5586.67	987.504	5005.09	2512.62	2342.12	2003.11	3087.86	1907.85	3351.63	1180.89	3732.62	2371.14	1935.04	2584.4	538.032	3848.23	4090.42	2761.78	1256.34	543.399	1175.5	813.057	1335.38	566.818
sub-SKP030	1	1	2021-11-24	Prisma	SickKids_Prisma	TRUE	TRUE	TRUE	TRUE	FALSE	FALSE	FALSE	886.349	187.224	1969.99	883.61	840.489	1805.8	3542.81	5140.08	1017.74	2370.25	2434.15	2082.67	1879.88	3727.04	937.692	3671.07	2676.36	1973.45	1851.28	2655.96	1674	2811.55	1155.13	2534.4	2102.46	1660.6	2667.07	520.164	3559.15	3486.59	2553.95	1359.39	590.153	1398.88	791.237	1473.98	454.878
sub-SKP032	1	1	2021-12-01	Prisma	SickKids_Prisma	TRUE	TRUE	TRUE	TRUE	FALSE	FALSE	FALSE	870.215	196.204	2199.43	932.526	1029.8	1741.57	3980.76	5529.01	946.605	2038.63	2767.81	1828.29	1955.49	3822.68	1036.16	4539.76	4540.9	3787.05	3207.54	3804.18	2016.61	3516.35	1411.96	3102.47	2434.41	2284.5	3555.86	682.867	4550.17	4375.72	3652.63	1474.1	683.319	1468.58	973.558	1435.91	537.73
sub-SKP033	1	1	2021-12-03	Prisma	SickKids_Prisma	FALSE	FALSE	FALSE	TRUE	FALSE	FALSE	FALSE	1088.14	265.576	2170.35	1105.41	977.117	2419.94	3777.7	5795.9	1893.16	3196.39	2908.8	2111.47	2534.46	5800.16	2436.7	6238.32	4188.32	4420	3866.17	3569.68	2022.6	4127.85	1349.35	2884.23	2370.91	1660.24	2538.05	848.726	4645.45	5672.22	3638.74	2051.91	797.112	1209.05	922.221	1590.6	635.267
sub-SKP033	1	2	2021-12-03	Prisma	SickKids_Prisma	TRUE	TRUE	TRUE	TRUE	FALSE	FALSE	FALSE	904.849	210.58	2058.96	963.802	987.756	2008.24	4935.78	6822.58	1138.98	2605.87	3326.81	2927.4	2674.32	4355.64	1243.55	5370.89	4526.42	3390.31	3183.81	3516.86	1922.93	4226.46	1567.09	3279.24	2690.99	2253.21	3818.94	735.123	5144.01	5967.2	3887.61	1384.12	570.789	1391.13	1056.9	1728.55	644.555
sub-SKP034	1	1	2022-01-14	Prisma	SickKids_Prisma	TRUE	TRUE	TRUE	TRUE	FALSE	FALSE	FALSE	830.801	204.506	1888.39	884.331	837.94	1724.9	4609.48	6260.8	1034.44	2046.14	2832.51	2430.33	2078.09	4576.1	1107.49	6389.3	3251.47	3932.27	2456.12	3082.91	2039.2	3296.71	1411.21	3158.52	2344.92	1893.69	3292.27	621.109	4297.88	4368.38	3413.41	1364.2	569.545	1315.06	846.407	1611.24	606.731
sub-SKP035	1	1	2022-01-26	Prisma	SickKids_Prisma	FALSE	FALSE	TRUE	TRUE	FALSE	FALSE	FALSE	1011	237.963	2449.46	1124.5	1036.52	1969.83	4972.72	5982.38	1009.4	2382.16	3162.29	2195.28	2624.24	4131.54	1147.22	5031.74	3795.19	3085.47	2978.44	3541.67	2540.41	4389.17	1538.68	3137.08	2630.99	2216.57	3239.72	572.547	4226.12	5070.15	3552.58	1591.39	646.811	1266.82	977.932	1820.75	613.401
sub-SKP035	1	2	2022-01-26	Prisma	SickKids_Prisma	TRUE	TRUE	TRUE	TRUE	FALSE	FALSE	FALSE	1018.01	233.32	2263.77	1087.49	968.101	1842.18	5041.6	5934.69	1002.07	2358.19	3235.74	2566.68	2478.78	4016.06	1123.32	4921.2	3672.8	3078.12	2926.69	3616.63	2511.06	4329.16	1540.5	3221.73	2620.1	2252.66	3216.91	554.412	4215.31	5091.42	3499.52	1651.13	654.324	1243.88	974.753	1856.72	640.619
sub-SKP036	1	1	2022-02-04	Prisma	SickKids_Prisma	TRUE	TRUE	TRUE	TRUE	FALSE	FALSE	FALSE	914.196	219.867	2078.8	939.653	927.627	1643.03	4440.18	5638.07	1053.82	2003.13	2670.38	1913.71	2050.32	3736.89	1128.4	4625.32	3832.42	2852.19	2131.13	2916.4	2040.76	4049.96	1418.41	2721.82	2087.33	1993.46	2871.72	525.57	3624.5	4156.69	3178.45	1315.25	538.996	1212.56	986.097	1509.66	550.517
sub-SKP037	1	1	2022-02-04	Prisma	SickKids_Prisma	TRUE	TRUE	TRUE	TRUE	FALSE	FALSE	FALSE	856.144	193.659	1811.67	916.162	770.817	1551.86	3513	5389.2	831.007	1892.61	2517.86	1790.84	1564.75	3398.68	914.52	3981.87	3439.42	2560.4	2220.61	3080.67	1680.08	2811.59	1016.66	2529.66	2026.14	1774.61	2560.26	534.131	3627.17	3757.38	2854.85	1202.82	496.73	1109.57	838.776	1453.58	538.017
sub-SKP039	1	1	2022-05-16	Prisma	SickKids_Prisma	FALSE	FALSE	FALSE	TRUE	FALSE	FALSE	FALSE	920.997	217.125	2060.67	921.811	897.514	1825.3	4111.06	6232.83	1087.71	1921.53	2503.22	2130.76	2076.76	5596.2	1062.42	5037.84	4407.23	3530.85	4661.84	3495.29	1885.12	4205.51	1576.42	3614.59	2284.69	2455.09	3233.47	568.903	4142.3	4827.77	3209.95	1996.93	717.918	1600	771.114	1541.22	676.834
sub-SKP039	1	2	2022-05-16	Prisma	SickKids_Prisma	FALSE	FALSE	FALSE	TRUE	FALSE	FALSE	FALSE	736.175	183.136	1950.18	693.432	878.294	2325.98	7950.6	8374.07	1720.8	3248.82	3391.82	3035.55	1815.03	7423.83	1924.95	6104.21	1832.75	2418.66	1419.51	1688.32	1196.94	2278.45	985.025	2343.01	1327.35	1937.94	2681.12	1219.4	5110.95	4213.36	2841.99	1986.1	764.25	1049.73	696.114	1043.34	234.813
sub-SKP039	1	3	2022-05-16	Prisma	SickKids_Prisma	TRUE	TRUE	TRUE	TRUE	FALSE	FALSE	FALSE	983.756	215.116	2304.42	985.45	950.558	1762.16	3856.69	5607.56	1009.59	2095.21	2863.86	1921.91	1927.18	3868.36	1014.9	4866.53	3497.43	3453.49	2794.27	3359.62	1596.17	3896.65	1627.37	3425.99	2106.13	2388.01	3192.53	598.073	4431.32	4749.29	3291.85	1506.46	572.615	1369.24	862.825	1525.22	652.185
sub-SKP040	1	1	2022-05-20	Prisma	SickKids_Prisma	FALSE	FALSE	FALSE	TRUE	FALSE	FALSE	FALSE	1039.61	256.361	2238.96	1025.69	984.988	2024.48	3878.8	5661.9	920.999	2016.87	2632.26	2000	1613.09	4230.03	1202	4131.69	3539.22	2718.54	2552.7	3107.46	2335.5	3731.4	1230.51	2749.88	2456.54	1897.91	2478.4	767.726	4242	4570.41	2686.66	1409.06	584.059	1345.75	912.985	1363.69	496.248
sub-SKP040	1	2	2022-05-20	Prisma	SickKids_Prisma	TRUE	TRUE	TRUE	TRUE	FALSE	FALSE	FALSE	1012.51	222.635	2331.02	964.733	1026.1	1859.27	3573.16	4741.61	734.808	1924.47	2295.59	1907.84	2032.37	3920.24	886.733	4371.86	3403.7	2551	2351.85	3110.51	2009.36	3257.68	1307.94	3000.96	2287.72	2092.19	2846.22	552.954	4028.88	4376.35	3282.1	1426.72	602.38	1141.42	936.062	1425.65	518.924
sub-SKP041	1	1	2022-05-30	Prisma	SickKids_Prisma	TRUE	TRUE	TRUE	TRUE	FALSE	FALSE	FALSE	1057.1	240.257	2119.79	1009.01	854.98	1911.62	4077.54	5816.78	1082.39	2239.35	2630.63	2411.19	2153.21	4616.47	1150.05	4795.54	4361.94	2945.19	3095.03	3381.92	2464.07	4063.51	1465.87	4090.01	2987.19	2434.81	2918.33	641.622	4375.53	4572.12	3287.32	1402.41	585.365	1200.5	943.65	1753.51	634.734
sub-SKP042	1	1	2022-05-30	Prisma	SickKids_Prisma	FALSE	FALSE	TRUE	TRUE	FALSE	FALSE	FALSE	965.621	209.996	2233.45	965.165	925.562	1750.64	3813.91	5459.2	1082.38	2181.8	2094.6	2053.48	2513.15	4299.55	1077.39	4883.54	3633.56	3085.65	2341.5	3569.95	1916.3	3457.06	1418.65	3468.2	2507.21	2226.53	2951.71	649.505	4237.73	4036.29	3316.8	1325.28	580.319	1177.6	850.972	1862.62	626.555
sub-SKP042	1	2	2022-05-30	Prisma	SickKids_Prisma	TRUE	TRUE	TRUE	TRUE	FALSE	FALSE	FALSE	922.034	214.852	2175.32	939.6	920.021	1761.42	3778.75	5289.46	1077.82	2129.76	2217.45	2094.26	2510.79	4271.37	1054.17	4786.76	3591.76	3036.78	2312.95	3535.64	1875.91	3422.2	1397.73	3344.51	2448.13	2193.12	2898.64	631.64	4169.65	3976.53	3210.03	1308.26	568.162	1199.02	862.977	1871.19	625.739
sub-SKP043	1	1	2022-06-10	Prisma	SickKids_Prisma	TRUE	TRUE	TRUE	TRUE	FALSE	FALSE	FALSE	887.58	210.427	2028.2	907.343	848.599	1616.49	3592.52	5475.85	1184.39	2358.56	2586.25	2057.02	1805.94	4085.72	1269.99	5253.14	3095.88	3146.63	1865	3436.49	2071.5	3873.15	1573.38	3526.86	2662.51	2147.78	2720.1	675.211	4342.22	4153.48	2709.05	1174.65	453.112	1220.1	819.598	1497.56	698.839
sub-SKP044	1	1	2022-07-12	Prisma	SickKids_Prisma	TRUE	TRUE	TRUE	TRUE	FALSE	FALSE	FALSE	1178.72	261.337	2737.24	1337.08	1166.59	2111.55	5286.31	7870.87	1275.41	2894.31	3469.86	2418.8	2427.05	4888.9	1192.52	5182.95	4352.52	2809.29	3035.17	3693.04	2164.4	4763.33	2011.2	2984.54	2392.75	2078.87	3735.71	600.287	4399.55	5653.48	4094.27	1556.22	620.378	1354.57	1082.86	2015.19	593.451
sub-SKP045	1	1	2022-07-22	Prisma	SickKids_Prisma	FALSE	FALSE	TRUE	TRUE	FALSE	FALSE	FALSE	1032.39	235.994	2349.36	1210.57	973.994	1962.19	4861.63	6875.75	1511.33	2809.02	2913.88	2422.61	3160.13	7273.53	1491.22	7167.48	3378.16	3351.72	2538.66	3815.09	2225.27	3468.19	1440.13	3900.89	2978.01	2244.51	3768.06	630.199	4289.73	5215.59	4561.36	1665.71	727.729	1553.17	995.594	1863.08	692.105
sub-SKP045	1	2	2022-07-22	Prisma	SickKids_Prisma	TRUE	TRUE	TRUE	TRUE	FALSE	FALSE	FALSE	1042.81	237.435	2344.26	1181.68	968.077	1951.66	4897.03	6953.24	1512.35	2807.58	2942.79	2402.22	3016.96	7103.96	1472.65	7399.59	3341.04	3535.8	2708.02	3745.35	2122.38	3355.73	1431.36	3792.62	2930.38	2220.78	3783.11	621.257	4294.84	5281.97	4553.39	1667.9	731.96	1542.32	985.605	1828.85	688.263
sub-SKP046	1	1	2022-08-12	Prisma	SickKids_Prisma	TRUE	TRUE	TRUE	TRUE	FALSE	FALSE	FALSE	926.65	210.055	2344.41	981.873	1184.09	2207.42	4220.22	6563.81	1121.36	2709	3178.23	2070.94	2200.01	3977.07	1234.43	5091.69	4276.29	3470.83	2641.09	3555.56	2394.89	3764.32	1395.08	4051.06	3001.98	2166.47	2968.61	684.882	4657.24	4177.58	3099.13	1390.43	537.538	1162.33	1010.46	1558.84	591.787
sub-SKP047	1	1	2022-08-12	Prisma	SickKids_Prisma	FALSE	FALSE	TRUE	TRUE	FALSE	FALSE	FALSE	1058.45	242.734	2323.43	1168.34	1003.88	1886.27	5507.06	6284.15	1056.11	2084.06	3613.94	2777.29	2264.94	4700.34	1209.43	5349.5	4414.14	2983.51	2869.1	3523.66	2045.37	4812.89	1608.05	3402.61	2499.24	2305.7	3294.31	717.264	4971.74	5111.5	3682.92	1563.94	623.306	1523.28	985.768	1752.36	578.841
sub-SKP047	1	2	2022-08-12	Prisma	SickKids_Prisma	TRUE	TRUE	TRUE	TRUE	FALSE	FALSE	FALSE	1075.61	235.374	2302.09	1163.12	987.364	1852.83	5400.52	6263.99	1054.1	2071.57	3463.59	2702.96	2155.13	4621.3	1195.99	5208.98	4512.98	2980.25	2933.27	3500.26	1973.36	4543.53	1576.16	3498.72	2423.86	2300.38	3189.29	706.863	4920.34	4966.25	3626.3	1552.36	621.64	1471.04	981.088	1732.37	588.926
sub-SKP048	1	1	2022-09-20	Prisma	SickKids_Prisma	TRUE	TRUE	TRUE	TRUE	FALSE	FALSE	FALSE	963.115	188.267	2024.81	1100.24	743.461	1500.34	3491.27	5510.55	1098.04	2114.76	2874.95	1829.11	1646.72	3722.01	1102.56	4236.02	2855.29	2785.54	2021.67	2945.4	2053.82	3768.65	1559.65	2706.72	2165.3	1990.5	2842.05	574.857	3968.67	3755.09	2593.1	1154.46	448.524	1172.99	915.364	1481.13	491.784
sub-SKP049	1	1	2022-11-09	Prisma	SickKids_Prisma	TRUE	TRUE	TRUE	TRUE	FALSE	FALSE	FALSE	1059.15	235.646	2110.37	1125.39	831.874	1836.63	4513.77	6037.59	1122.74	2260.63	2744.31	2417.99	2426.09	4315.81	1129.92	4767.15	3492.15	2699.35	2805.59	3135.41	2019.8	4250.19	1568.79	3054.26	2170.81	2192.64	3381.35	500.076	3789.13	4433.88	3398.13	1412.13	558.585	1403.83	1053.1	1784.15	636.528
sub-SKP050	1	1	2022-11-09	Prisma	SickKids_Prisma	FALSE	FALSE	FALSE	TRUE	FALSE	FALSE	FALSE	297.445	73.3444	636.207	308.634	376.408	892.341	1939.29	3932.67	1227.2	1856.66	1121.27	1377.99	1936.18	7257.44	1804.81	9492.69	4648.59	5384.52	3670.75	2834.23	2136.44	4286.36	1561.42	2386.79	2139.11	1197.68	1732.42	1130.04	7043.24	7130.48	3351.3	1064.52	389.836	509.675	453.941	1391.95	472.158
sub-SKP050	1	2	2022-11-09	Prisma	SickKids_Prisma	TRUE	TRUE	TRUE	TRUE	FALSE	FALSE	FALSE	1029.87	202.612	2205.98	1250.61	950.139	1735.94	3701.02	5788.62	988.184	2206.53	2685.9	1859.44	2040.21	3887.43	1104.04	4307.48	3355.14	2867.95	2469.43	3064.06	1878.34	3779.11	1423.69	2914.49	2199	1916.06	3175.14	582.026	4101.93	4449.35	3253.29	1327.52	587.442	1268.37	952.015	1621.87	526.375
sub-SKP051	1	1	2022-12-20	Prisma	SickKids_Prisma	TRUE	TRUE	TRUE	TRUE	FALSE	FALSE	FALSE	1047.04	218.782	2160.34	1100.71	928.563	1874	4914.08	6086	1154.95	2440.51	3250.83	2673.79	2359.9	4027.93	1179.58	4966.22	3696.76	2721.29	2041.75	4425.83	2307.35	4256.33	1686.41	3518.1	2801.92	2368.69	3156.16	706.632	4675.73	4678.26	3560.9	1628.95	607.269	1272.39	932.938	1583.91	625.671
sub-SKP052	1	1	2022-12-20	Prisma	SickKids_Prisma	TRUE	TRUE	TRUE	FALSE	FALSE	FALSE	TRUE	1251.68	252.885	2425.81	1362.46	966.569	1944.58	5005.88	6032.53	1053.34	2207.75	3457.48	2303.32	2352.65	4169.97	1151.7	5087.77	4768.31	3781.6	3413.32	3828.44	2402.35	3711.34	1425.12	2674.78	2763.02	2073.78	3446.37	739.056	5436.46	5002.96	3451.78	1986.37	839.977	1525.16	1063.76	1622.1	576.547
sub-SKP053	1	1	2023-01-18	Prisma	SickKids_Prisma	FALSE	FALSE	FALSE	TRUE	FALSE	FALSE	FALSE	1132.84	235.978	2260.17	1107.06	846.854	1792.89	3289.46	4073.85	409.137	1370.32	2348.75	1976.55	3486.05	4619.66	525.754	5846.72	5528.94	3677.42	7791.5	4398.08	2823.04	7618.12	2206.77	3651.67	2973.97	2311.74	4173.52	227.879	3642.64	6734.52	4884.01	904.077	516.716	1407.72	950.87	2071.66	740.675
sub-SKP053	1	2	2023-01-18	Prisma	SickKids_Prisma	TRUE	TRUE	FALSE	TRUE	FALSE	FALSE	FALSE	1161.6	249.127	2495.92	1274.29	1034.5	1985.68	4588.58	6412.94	1347.21	2981.21	3240.74	2328.34	2500.2	4732.03	1253.82	5427.57	4497.33	3522.63	3158.35	4087.74	2578.5	4192.34	1374.83	3731.89	2963.18	2377.52	3560.04	702.66	4999.94	5221	4082.83	1420.53	571.474	1349.97	1049.29	2027.83	765.268
sub-SKP054	1	1	2023-05-03	Prisma	SickKids_Prisma	TRUE	TRUE	TRUE	TRUE	FALSE	FALSE	FALSE	974.454	222.982	2199.3	1028.84	988.415	1797.67	4158.34	6808.5	1137.75	2462.59	2792.3	2429.68	1983.49	4430.08	1073.63	4693.78	4468.02	2711.93	2937.41	3562.9	2339.85	4138.43	1274.16	3851.1	2480.04	2126.02	3029.39	614.79	4034.92	4113	3092.34	1384.41	582.471	1317.61	944.151	1700.2	573.008
sub-SKP055	1	1	2023-06-12	Prisma	SickKids_Prisma	TRUE	TRUE	TRUE	TRUE	FALSE	FALSE	FALSE	1102.72	213.569	2771.49	1373.27	1268.69	2006.01	5274.79	6994.04	1165.39	2401.19	3802.8	2907.39	2612.71	4591.42	1349.49	5209.16	5279.91	3407.66	2855.27	4112.64	2087.04	3748.1	1403.46	3208.82	2605.95	2127.07	3436.34	798.332	5508.69	4731.33	3625.09	1730.07	738.469	1565.25	1166.1	1656.7	600.187
sub-SKP055	1	2	2023-06-12	Prisma	SickKids_Prisma	FALSE	FALSE	TRUE	TRUE	FALSE	FALSE	FALSE	1091.34	214.788	2750.33	1345.24	1283.35	1990.24	5243.05	6971.58	1168.06	2388.13	3773.86	2889.96	2598.4	4601.15	1360.19	5223.43	5249.37	3374.92	2882.39	4142.07	2047.78	3717.19	1397.28	3182.28	2600.58	2082.47	3367.9	784.938	5372.27	4735.27	3542.4	1746.66	765.226	1616.89	1153.54	1676.42	603.112
sub-SKP057	1	1	2023-07-24	Prisma	SickKids_Prisma	TRUE	TRUE	TRUE	TRUE	FALSE	FALSE	FALSE	989.076	215.397	2032.37	1185.72	897.322	1711.49	4165.48	6227.57	1137.92	2353.67	2775.86	2200.6	2595.1	4365.67	1285.53	4588.67	3665.36	3203.57	2416.9	3374.24	1900.64	4017.94	1677.67	2837.18	2214.47	2035.59	2938.37	682.88	4305.18	4220.2	3214.12	1443.68	587.032	1220.26	977.666	1939.93	698.13
sub-SKP059	1	1	2023-09-20	Prisma	SickKids_Prisma	TRUE	TRUE	TRUE	TRUE	FALSE	FALSE	FALSE	992.731	216.65	2171.37	1020.4	994.572	1919.68	4685.39	6780.24	1035.89	2093.97	2878.35	2350.25	2191.67	4713.04	1253.2	4963.03	4092.77	3571.1	3339.95	4113.64	2275.09	3878.16	1497.67	3047.81	2588.16	2216.8	3258.89	696.02	4840.08	4619.96	3378.22	1512.25	591.742	1508.09	841.317	1780.65	731.849
sub-SKP060	1	1	2023-09-20	Prisma	SickKids_Prisma	FALSE	FALSE	TRUE	TRUE	FALSE	FALSE	FALSE	994.94	214.628	2262.44	991.456	887.826	1875.65	4521.79	6150.04	1106.13	2338.38	2692.36	2428.68	1806.26	4403.65	1212.96	4991.9	3623.73	3576.44	2636.34	3392.94	2186.44	3422.16	1308.99	2806.32	2504.57	2070.97	3204.97	831.459	5214.99	4408.67	3099.68	1349.58	515.337	1351.11	895.522	1687.35	674.769
sub-SKP060	1	2	2023-09-20	Prisma	SickKids_Prisma	TRUE	TRUE	TRUE	TRUE	FALSE	FALSE	FALSE	985.723	211.305	2198	1025.18	855.836	1791.01	4481.12	6099.84	1127.17	2308.07	2708.2	2394.7	1835.64	4443.82	1226.28	4995.2	3731.55	3480.99	2501.06	3515.22	2240.11	3412.46	1306.8	2727.85	2528.55	2041.44	3192.97	807.503	5117.12	4493.88	3185.37	1449.5	573.03	1342.27	931.76	1658.66	655.235
sub-SKP061	1	1	2023-09-25	Prisma	SickKids_Prisma	TRUE	TRUE	TRUE	TRUE	FALSE	FALSE	FALSE	988.197	201.591	2235.4	1037.67	996.04	1735.37	3978.07	5503.93	1177.51	2172.19	2555.66	2269.8	2101.42	3986.43	1226.03	4936.99	3571.26	3769.94	2480.46	3282.04	1580.51	2787.05	1189.58	3045.17	2024.89	1814.04	2570.23	616.917	4459.56	4238.86	3109.67	1323.52	534.595	1093.84	823.221	1698.19	620.415
sub-SKP063	1	1	2023-11-03	Prisma	SickKids_Prisma	TRUE	TRUE	TRUE	TRUE	FALSE	FALSE	FALSE	1008.58	223.371	2098.3	1041.69	825.087	1724.5	3997.13	6782.76	1056.19	2158.8	2781.43	1917.72	2137.59	5747.23	1093.96	6371.01	3016.29	4127.47	1900.5	3476.41	2261.3	3729.27	1517.44	3946.84	2956.63	2478.61	3379.87	592.974	4122.15	4270.75	3390.09	1538.92	637.193	1291.54	985.759	1606.01	596.492
sub-SKP065	1	1	2024-02-28	Prisma	SickKids_Prisma	FALSE	FALSE	FALSE	TRUE	FALSE	FALSE	FALSE	1375.64	280.55	3076.96	1578.88	1377.41	2639.86	5287.45	7580.7	1585.05	3630.96	3326.24	2069.77	1720.99	4367.63	1472.65	4490.86	2823.61	2756.73	1899.17	3178.01	2097.14	3695.67	1446.08	3816.09	2850.97	2414.97	3851.49	601.665	3716.27	4416.29	4404.69	1695.57	783.617	1473.74	1087.05	1487.07	605.711
sub-SKP065	1	2	2024-02-28	Prisma	SickKids_Prisma	TRUE	TRUE	TRUE	TRUE	FALSE	FALSE	FALSE	1025.48	234.304	2185.96	958.494	891.079	1840.52	4073.47	5445.94	1082.21	2203.41	3049.66	2307.34	2120.02	4744.16	1177.2	4840.13	4887.4	3021.1	3005.13	3350.05	2169.49	3882.64	1482.31	3831.32	2823.72	2472.58	3673	599.607	3750.99	4359.89	4006.69	1551.68	694.33	1391.82	1126.34	1615.01	606.284
[truncated: 328 more columns]
